# Supplementary material for: The first oxazoline adduct of Zn(acac)2: bis­(acetyl­acetonato-κ2 O,O′)(2-phenyl-2-oxazoline-κN)zinc(II)
Source: Acta Crystallogr Sect E Struct Rep Online. 2008 Dec 20;65(Pt 1):m103–4. doi: 10.1107/S1600536808042712 (PMC2968008; doi:10.1107/S1600536808042712)
Supplement: Supplementary file 1 [file e-65-0m103-sup1.cif]

##############################################################################
###                                                                        ###
###        Electronic paper (Acta Crystallographica Section E)             ###
###                                                                        ###
##############################################################################
#                                                                            #
# This CIF contains the data in a paper accepted for publication in Acta     #
# Crystallographica Section E. It conforms to the requirements of Notes      #
# for Authors for Section E, and has been peer reviewed under the auspices   #
# of the IUCr Commission on Journals.                                        #
#                                                                            #
# Full details of the Crystallographic Information File format               #
# are given in the paper "The Crystallographic Information File (CIF):       #
# a New Standard Archive File for Crystallography" by S. R. Hall, F. H.      #
# Allen and I. D. Brown [Acta Cryst. (1991), A47, 655-685].                  #
#                                                                            #
# The current version of the core CIF dictionary is obtainable from          #
# ftp://ftp.iucr.org/pub/cif_core.dic. The current version number is 2.4.    #
#                                                                            #
# Software is freely available for graphical display of the structure(s) in  #
# this CIF.  For information consult the CIF home page http://www.iucr.org/  #
# cif/home.html                                                              #
#                                                                            #
# This file may be used for bona fide research purposes within the           #
# scientific community so long as proper attribution is given to the journal # 
# article from which it was obtained.                                        #
#                                                                            #
##############################################################################
                                             
data_I
_audit_creation_method     SHELXL-97
_chemical_name_systematic
;
bis(acetylacetonato-\k^2^<i>O</i>,<i>O</i>')(2-phenyl-2-oxazoline-
\k<i>N</i>)zinc(II)
;
_chemical_name_common     ?
_chemical_formula_moiety     'C19 H23 N O5 Zn'
_chemical_formula_sum     'C19 H23 N O5 Zn'
_chemical_formula_iupac     '[Zn (C5 H7 O2)2 (C9 H9 N1 O1)]'
_chemical_formula_weight     410.77
_chemical_melting_point     ?
_symmetry_cell_setting     'orthorhombic'
_symmetry_space_group_name_H-M     'P 21 21 21'
_symmetry_space_group_name_Hall     'P 2ac 2ab'
loop_
    _symmetry_equiv_pos_as_xyz
    'x, y, z'
    'x+1/2, -y+1/2, -z'
    '-x, y+1/2, -z+1/2'
    '-x+1/2, -y, z+1/2'
_cell_length_a     9.5009(3)
_cell_length_b     14.1674(4)
_cell_length_c     14.2407(5)
_cell_angle_alpha     90.00
_cell_angle_beta     90.00
_cell_angle_gamma     90.00
_cell_volume     1916.84(11)
_cell_formula_units_Z     4
_cell_measurement_reflns_used     1999
_cell_measurement_theta_min     4.40
_cell_measurement_theta_max     69.61
_cell_measurement_temperature     200(2)
_exptl_crystal_description     'blocks'
_exptl_crystal_colour     'white'
_exptl_crystal_size_max     0.28
_exptl_crystal_size_mid     0.15
_exptl_crystal_size_min     0.08
_exptl_crystal_density_diffrn     1.430
_exptl_crystal_density_meas     ?
_exptl_crystal_density_method     'not measured'
_exptl_crystal_F_000     856
_exptl_absorpt_coefficient_mu     2.026
_exptl_absorpt_correction_type     refdelf
_exptl_absorpt_process_details     '(Parkin <i>et al.</i>,  1995)'
_exptl_absorpt_correction_T_min     0.5420
_exptl_absorpt_correction_T_max     0.8590
_exptl_special_details
;
Absorption correction: Parkin et al, 1995. Cubic fit to sin(\q)/\l; 24
parameters
^1^H NMR [300 MHz: CDCl~3~]: \d~H~ (<i>vs</i>. TMS) = 1.87 [s, 12H,
--C<i>H</i>~3~], 4.03 [t, <i>J </i>= 11.7 Hz, 2H, --C<i>H</i>~2~N], 4.48 [t,
2H, --C<i>H</i>~2~O], 5.26 [s, 2H, --C<i>H</i>], 7.38 [m, 4H, Ar<i>H</i>],
7.85 [d, <i>J</i> = 8.8 Hz,1<i>H</i>, Ar<i>H</i>]; ^13^C{^1^H}NMR (75 MHz;
CDCl~3~): \d~C~ (<i>vs</i>. TMS) = 28.1, 53.7, 68.2, 99.9, 125.9, 128.2,
129.0, 132.0, 165.0(w), 193.1).
;
_diffrn_ambient_temperature     200(2)
_diffrn_radiation_type     CuK\a
_diffrn_radiation_wavelength     1.54180
_diffrn_radiation_source     'fine-focus sealed tube'
_diffrn_radiation_monochromator     'horizontally mounted graphite crystal'
_diffrn_measurement_device_type     'Nonius KappaCCD'
_diffrn_measurement_device     '95mm CCD camera on \k-goniostat'
_diffrn_measurement_method     '\f and \w'
_diffrn_detector_area_resol_mean     9
_diffrn_reflns_number     8596
_diffrn_reflns_av_R_equivalents     0.035
_diffrn_reflns_av_sigmaI/netI     0.0299
_diffrn_reflns_theta_min     4.40
_diffrn_reflns_theta_max     69.61
_diffrn_reflns_theta_full     69.61
_diffrn_measured_fraction_theta_max     0.998
_diffrn_measured_fraction_theta_full     0.998
_diffrn_reflns_limit_h_min     -11
_diffrn_reflns_limit_h_max     11
_diffrn_reflns_limit_k_min     -17
_diffrn_reflns_limit_k_max     17
_diffrn_reflns_limit_l_min     -17
_diffrn_reflns_limit_l_max     17
_diffrn_standards_number     ?
_diffrn_standards_interval_count     ?
_diffrn_standards_interval_time     ?
_diffrn_standards_decay_%     ?
_refine_special_details
;
Refinement of <i>F</i>^2^ against ALL reflections. The weighted <i>R</i>-factor
<i>wR</i> and goodness of fit <i>S</i> are based on <i>F</i>^2^, conventional
<i>R</i>-factors <i>R</i> are based on <i>F</i>, with <i>F</i> set to zero for
negative <i>F</i>^2^. The threshold expression of <i>F</i>^2^ >
\s(<i>F</i>^2^) is used only for calculating <i>R</i>-factors(gt) <i>etc</i>.
and is not relevant to the choice of reflections for refinement.
<i>R</i>-factors based on <i>F</i>^2^ are statistically about twice as large
as those based on <i>F</i>, and <i>R</i>- factors based on ALL data will be
even larger.
;
_reflns_number_total     3600
_reflns_number_gt     3466
_reflns_threshold_expression     I>2\s(I)
_refine_ls_structure_factor_coef     Fsqd
_refine_ls_matrix_type     full
_refine_ls_R_factor_all     0.0317
_refine_ls_R_factor_gt     0.0302
_refine_ls_wR_factor_gt     0.0784
_refine_ls_wR_factor_ref     0.0798
_refine_ls_goodness_of_fit_ref     1.052
_refine_ls_restrained_S_all     1.052
_refine_ls_number_reflns     3600
_refine_ls_number_parameters     236
_refine_ls_number_restraints     0
_refine_ls_number_constraints     0
_refine_ls_hydrogen_treatment     constr
_refine_ls_weighting_scheme     calc
_refine_ls_weighting_details
         'calc w=1/[\s^2^(Fo^2^)+(0.0434P)^2^+0.5913P] where P=(Fo^2^+2Fc^2^)/3'
_atom_sites_solution_hydrogens     geom
_atom_sites_solution_primary     direct
_atom_sites_solution_secondary     difmap
_refine_ls_shift/su_max     0.000
_refine_ls_shift/su_mean     0.000
_refine_diff_density_max     0.238
_refine_diff_density_min     -0.294
_refine_ls_extinction_method     none
_refine_ls_extinction_coef     ?
_refine_ls_abs_structure_details     ?
_refine_ls_abs_structure_Flack     ?
loop_
    _atom_type_symbol
    _atom_type_description
    _atom_type_scat_dispersion_real
    _atom_type_scat_dispersion_imag
    _atom_type_scat_source
    'C' 'C' 0.0181 0.0091
                         'International Tables Vol C Tables 4.2.6.8 and 6.1.1.4'
    'H' 'H' 0.0000 0.0000
                         'International Tables Vol C Tables 4.2.6.8 and 6.1.1.4'
    'N' 'N' 0.0311 0.0180
                         'International Tables Vol C Tables 4.2.6.8 and 6.1.1.4'
    'O' 'O' 0.0492 0.0322
                         'International Tables Vol C Tables 4.2.6.8 and 6.1.1.4'
    'Zn' 'Zn' -1.5491 0.6778
                         'International Tables Vol C Tables 4.2.6.8 and 6.1.1.4'
_computing_data_collection     'COLLECT (Nonius, 1998)'
_computing_cell_refinement     'SCALEPACK (Otwinowski & Minor, 1997)'
_computing_data_reduction     'SCALEPACK and DENZO (Otwinowski & Minor, 1997)'
_computing_structure_solution     'DIRDIF96 (Beurskens <i>et al.</i>,  1996)'
_computing_structure_refinement     'SHELXL97 (Sheldrick, 2008)'
_computing_molecular_graphics     'EUCLID (Spek, 1982)'
_computing_publication_material     'SHELXL97 (Sheldrick, 2008)'
loop_
    _atom_site_type_symbol
    _atom_site_label
    _atom_site_fract_x
    _atom_site_fract_y
    _atom_site_fract_z
    _atom_site_U_iso_or_equiv
    _atom_site_adp_type
    _atom_site_calc_flag
    _atom_site_refinement_flags
    _atom_site_occupancy
    _atom_site_disorder_assembly
    _atom_site_disorder_group
    C C1 0.3061(3) -0.0086(3) -0.06798(17) 0.0483(7) Uani d . 1 . .
    H H1A 0.2514 0.0460 -0.0870 0.058 Uiso calc R 1 . .
    H H1B 0.2575 -0.0654 -0.0879 0.058 Uiso calc R 1 . .
    C C2 0.4526(3) -0.0046(2) -0.10858(16) 0.0433(6) Uani d . 1 . .
    H H2A 0.4650 -0.0522 -0.1569 0.052 Uiso calc R 1 . .
    H H2B 0.4720 0.0570 -0.1352 0.052 Uiso calc R 1 . .
    C C3 0.4621(2) -0.01785(18) 0.04907(15) 0.0316(5) Uani d . 1 . .
    C C4 0.5407(3) -0.02065(17) 0.13820(16) 0.0319(5) Uani d . 1 . .
    C C5 0.6862(3) -0.01280(19) 0.13607(17) 0.0374(5) Uani d . 1 . .
    H H5 0.7331 -0.0086 0.0789 0.045 Uiso calc R 1 . .
    C C6 0.7613(3) -0.0112(2) 0.21951(18) 0.0430(6) Uani d . 1 . .
    H H6 0.8589 -0.0061 0.2181 0.052 Uiso calc R 1 . .
    C C7 0.6925(3) -0.0173(2) 0.30468(18) 0.0406(6) Uani d . 1 . .
    H H7 0.7435 -0.0149 0.3604 0.049 Uiso calc R 1 . .
    C C8 0.5487(3) -0.0269(2) 0.30720(18) 0.0418(6) Uani d . 1 . .
    H H8 0.5027 -0.0317 0.3646 0.050 Uiso calc R 1 . .
    C C9 0.4715(3) -0.02941(19) 0.22414(18) 0.0378(6) Uani d . 1 . .
    H H9 0.3743 -0.0369 0.2260 0.045 Uiso calc R 1 . .
    C C10 -0.1142(4) -0.2000(3) -0.0308(2) 0.0620(9) Uani d . 1 . .
    H H10A -0.1390 -0.1528 -0.0763 0.093 Uiso calc R 1 . .
    H H10B -0.1980 -0.2232 -0.0010 0.093 Uiso calc R 1 . .
    H H10C -0.0667 -0.2512 -0.0616 0.093 Uiso calc R 1 . .
    C C11 -0.0186(3) -0.1573(2) 0.0420(2) 0.0426(6) Uani d . 1 . .
    C C12 0.0308(3) -0.21237(19) 0.1148(2) 0.0485(7) Uani d . 1 . .
    H H12 0.0107 -0.2766 0.1119 0.058 Uiso calc R 1 . .
    C C13 0.1077(3) -0.18128(18) 0.1921(2) 0.0409(6) Uani d . 1 . .
    C C14 0.1554(4) -0.2508(2) 0.2652(2) 0.0602(8) Uani d . 1 . .
    H H14A 0.2077 -0.2183 0.3129 0.090 Uiso calc R 1 . .
    H H14B 0.2141 -0.2977 0.2364 0.090 Uiso calc R 1 . .
    H H14C 0.0748 -0.2807 0.2929 0.090 Uiso calc R 1 . .
    C C15 0.0715(4) 0.2718(2) -0.0305(2) 0.0611(9) Uani d . 1 . .
    H H15A 0.0125 0.2405 -0.0756 0.092 Uiso calc R 1 . .
    H H15B 0.1545 0.2951 -0.0612 0.092 Uiso calc R 1 . .
    H H15C 0.0210 0.3235 -0.0030 0.092 Uiso calc R 1 . .
    C C16 0.1131(3) 0.20281(19) 0.0454(2) 0.0430(7) Uani d . 1 . .
    C C17 0.1982(3) 0.23396(18) 0.1187(2) 0.0466(7) Uani d . 1 . .
    H H17 0.2349 0.2946 0.1139 0.056 Uiso calc R 1 . .
    C C18 0.2333(3) 0.18219(18) 0.19881(19) 0.0407(6) Uani d . 1 . .
    C C19 0.3242(4) 0.2251(2) 0.2731(2) 0.0591(9) Uani d . 1 . .
    H H19A 0.3384 0.1802 0.3228 0.089 Uiso calc R 1 . .
    H H19B 0.2791 0.2804 0.2978 0.089 Uiso calc R 1 . .
    H H19C 0.4135 0.2421 0.2466 0.089 Uiso calc R 1 . .
    N N1 0.32955(19) -0.00883(16) 0.03537(13) 0.0343(4) Uani d . 1 . .
    O O1 0.54378(17) -0.02335(15) -0.02807(12) 0.0415(4) Uani d . 1 . .
    O O2 0.0063(2) -0.06991(14) 0.03232(13) 0.0445(5) Uani d . 1 . .
    O O3 0.1428(2) -0.09589(12) 0.20636(12) 0.0397(4) Uani d . 1 . .
    O O4 0.0640(2) 0.12044(14) 0.03780(13) 0.0454(5) Uani d . 1 . .
    O O5 0.1921(2) 0.09787(12) 0.21440(13) 0.0402(4) Uani d . 1 . .
    Zn Zn1 0.14228(3) 0.00792(2) 0.10978(2) 0.03289(11) Uani d . 1 . .
loop_
    _atom_site_aniso_label
    _atom_site_aniso_U_11
    _atom_site_aniso_U_22
    _atom_site_aniso_U_33
    _atom_site_aniso_U_12
    _atom_site_aniso_U_13
    _atom_site_aniso_U_23
    C1 0.0386(13) 0.078(2) 0.0279(12) -0.0026(15) -0.0031(10) 0.0011(15)
    C2 0.0376(12) 0.0633(17) 0.0291(11) 0.0052(13) -0.0037(9) 0.0008(15)
    C3 0.0341(12) 0.0299(13) 0.0307(11) -0.0014(10) 0.0023(9) -0.0004(10)
    C4 0.0354(12) 0.0272(12) 0.0331(11) 0.0032(10) -0.0031(9) -0.0007(9)
    C5 0.0336(12) 0.0412(14) 0.0374(12) 0.0001(11) 0.0012(9) 0.0030(11)
    C6 0.0332(12) 0.0524(17) 0.0435(14) -0.0003(13) -0.0040(10) 0.0027(14)
    C7 0.0400(13) 0.0421(14) 0.0398(13) 0.0048(12) -0.0103(10) -0.0032(12)
    C8 0.0427(14) 0.0507(17) 0.0321(12) 0.0070(12) -0.0009(10) 0.0006(11)
    C9 0.0313(12) 0.0457(16) 0.0365(13) 0.0020(11) 0.0007(10) -0.0022(11)
    C10 0.068(2) 0.0600(19) 0.0585(19) -0.0184(17) -0.0087(16) -0.0061(16)
    C11 0.0338(14) 0.0421(15) 0.0519(16) -0.0045(12) 0.0040(12) -0.0090(12)
    C12 0.0532(17) 0.0314(13) 0.0610(18) -0.0033(12) -0.0049(15) -0.0036(14)
    C13 0.0409(15) 0.0313(13) 0.0505(15) 0.0014(11) 0.0046(12) 0.0035(11)
    C14 0.067(2) 0.0442(16) 0.069(2) 0.0031(16) -0.0091(18) 0.0123(15)
    C15 0.080(2) 0.049(2) 0.0546(19) 0.0087(17) -0.0094(18) 0.0076(15)
    C16 0.0487(17) 0.0333(14) 0.0471(16) 0.0081(12) 0.0045(13) 0.0025(11)
    C17 0.0545(16) 0.0306(13) 0.0548(18) -0.0056(12) 0.0001(14) 0.0031(13)
    C18 0.0430(15) 0.0346(14) 0.0446(15) -0.0032(12) 0.0031(12) -0.0030(11)
    C19 0.073(2) 0.0449(17) 0.0589(19) -0.0137(16) -0.0123(16) -0.0033(14)
    N1 0.0333(10) 0.0416(11) 0.0281(9) -0.0003(10) -0.0020(7) -0.0012(9)
    O1 0.0335(8) 0.0607(13) 0.0303(8) 0.0036(9) 0.0014(7) 0.0009(8)
    O2 0.0448(11) 0.0447(12) 0.0439(10) -0.0115(9) -0.0053(8) 0.0031(9)
    O3 0.0431(10) 0.0378(9) 0.0384(9) -0.0065(9) 0.0006(9) 0.0031(7)
    O4 0.0506(12) 0.0378(10) 0.0478(11) 0.0042(9) -0.0092(9) 0.0004(8)
    O5 0.0517(12) 0.0340(9) 0.0350(10) -0.0027(8) 0.0014(8) -0.0017(7)
    Zn1 0.03214(17) 0.03310(17) 0.03342(17) -0.00265(14) 0.00149(12) 0.00024(14)
_geom_special_details
;
All e.s.d.'s (except the e.s.d. in the dihedral angle between two l.s. planes)
are estimated using the full covariance matrix. The cell e.s.d.'s are taken
into account individually in the estimation of e.s.d.'s in distances, angles
and torsion angles; correlations between e.s.d.'s in cell parameters are only
used when they are defined by crystal symmetry. An approximate (isotropic)
treatment of cell e.s.d.'s is used for estimating e.s.d.'s involving l.s.
planes.
;
loop_
    _geom_bond_atom_site_label_1
    _geom_bond_atom_site_label_2
    _geom_bond_site_symmetry_2
    _geom_bond_distance
    _geom_bond_publ_flag
    C1 N1 . 1.489(3) ?
    C1 C2 . 1.508(3) ?
    C1 H1A . 0.9700 ?
    C1 H1B . 0.9700 ?
    C2 O1 . 1.461(3) ?
    C2 H2A . 0.9700 ?
    C2 H2B . 0.9700 ?
    C3 N1 . 1.281(3) ?
    C3 O1 . 1.347(3) ?
    C3 C4 . 1.473(3) ?
    C4 C5 . 1.387(4) ?
    C4 C9 . 1.395(4) ?
    C5 C6 . 1.387(3) ?
    C5 H5 . 0.9300 ?
    C6 C7 . 1.381(4) ?
    C6 H6 . 0.9300 ?
    C7 C8 . 1.373(4) ?
    C7 H7 . 0.9300 ?
    C8 C9 . 1.392(4) ?
    C8 H8 . 0.9300 ?
    C9 H9 . 0.9300 ?
    C10 C11 . 1.506(4) ?
    C10 H10A . 0.9600 ?
    C10 H10B . 0.9600 ?
    C10 H10C . 0.9600 ?
    C11 O2 . 1.268(4) ?
    C11 C12 . 1.379(4) ?
    C12 C13 . 1.393(4) ?
    C12 H12 . 0.9300 ?
    C13 O3 . 1.271(3) ?
    C13 C14 . 1.503(4) ?
    C14 H14A . 0.9600 ?
    C14 H14B . 0.9600 ?
    C14 H14C . 0.9600 ?
    C15 C16 . 1.510(4) ?
    C15 H15A . 0.9600 ?
    C15 H15B . 0.9600 ?
    C15 H15C . 0.9600 ?
    C16 O4 . 1.261(4) ?
    C16 C17 . 1.393(4) ?
    C17 C18 . 1.397(4) ?
    C17 H17 . 0.9300 ?
    C18 O5 . 1.277(3) ?
    C18 C19 . 1.495(4) ?
    C19 H19A . 0.9600 ?
    C19 H19B . 0.9600 ?
    C19 H19C . 0.9600 ?
    N1 Zn1 . 2.0844(19) y
    O2 Zn1 . 2.0253(19) y
    O3 Zn1 . 2.0136(17) y
    O4 Zn1 . 2.0359(19) y
    O5 Zn1 . 2.0169(18) y
loop_
    _geom_angle_atom_site_label_1
    _geom_angle_atom_site_label_2
    _geom_angle_atom_site_label_3
    _geom_angle_site_symmetry_1
    _geom_angle_site_symmetry_3
    _geom_angle
    _geom_angle_publ_flag
    N1 C1 C2 . . 103.94(19) ?
    N1 C1 H1A . . 111.0 ?
    C2 C1 H1A . . 111.0 ?
    N1 C1 H1B . . 111.0 ?
    C2 C1 H1B . . 111.0 ?
    H1A C1 H1B . . 109.0 ?
    O1 C2 C1 . . 103.86(18) ?
    O1 C2 H2A . . 111.0 ?
    C1 C2 H2A . . 111.0 ?
    O1 C2 H2B . . 111.0 ?
    C1 C2 H2B . . 111.0 ?
    H2A C2 H2B . . 109.0 ?
    N1 C3 O1 . . 116.6(2) ?
    N1 C3 C4 . . 129.2(2) ?
    O1 C3 C4 . . 114.17(19) ?
    C5 C4 C9 . . 119.7(2) ?
    C5 C4 C3 . . 118.9(2) ?
    C9 C4 C3 . . 121.3(2) ?
    C6 C5 C4 . . 119.7(2) ?
    C6 C5 H5 . . 120.1 ?
    C4 C5 H5 . . 120.1 ?
    C7 C6 C5 . . 120.5(2) ?
    C7 C6 H6 . . 119.7 ?
    C5 C6 H6 . . 119.7 ?
    C8 C7 C6 . . 120.0(2) ?
    C8 C7 H7 . . 120.0 ?
    C6 C7 H7 . . 120.0 ?
    C7 C8 C9 . . 120.3(2) ?
    C7 C8 H8 . . 119.9 ?
    C9 C8 H8 . . 119.9 ?
    C8 C9 C4 . . 119.7(2) ?
    C8 C9 H9 . . 120.2 ?
    C4 C9 H9 . . 120.2 ?
    C11 C10 H10A . . 109.5 ?
    C11 C10 H10B . . 109.5 ?
    H10A C10 H10B . . 109.5 ?
    C11 C10 H10C . . 109.5 ?
    H10A C10 H10C . . 109.5 ?
    H10B C10 H10C . . 109.5 ?
    O2 C11 C12 . . 124.8(3) ?
    O2 C11 C10 . . 115.4(3) ?
    C12 C11 C10 . . 119.7(3) ?
    C11 C12 C13 . . 126.4(3) ?
    C11 C12 H12 . . 116.8 ?
    C13 C12 H12 . . 116.8 ?
    O3 C13 C12 . . 124.4(3) ?
    O3 C13 C14 . . 115.7(3) ?
    C12 C13 C14 . . 119.9(3) ?
    C13 C14 H14A . . 109.5 ?
    C13 C14 H14B . . 109.5 ?
    H14A C14 H14B . . 109.5 ?
    C13 C14 H14C . . 109.5 ?
    H14A C14 H14C . . 109.5 ?
    H14B C14 H14C . . 109.5 ?
    C16 C15 H15A . . 109.5 ?
    C16 C15 H15B . . 109.5 ?
    H15A C15 H15B . . 109.5 ?
    C16 C15 H15C . . 109.5 ?
    H15A C15 H15C . . 109.5 ?
    H15B C15 H15C . . 109.5 ?
    O4 C16 C17 . . 124.9(3) ?
    O4 C16 C15 . . 116.2(3) ?
    C17 C16 C15 . . 118.9(3) ?
    C16 C17 C18 . . 125.8(2) ?
    C16 C17 H17 . . 117.1 ?
    C18 C17 H17 . . 117.1 ?
    O5 C18 C17 . . 124.1(3) ?
    O5 C18 C19 . . 115.8(3) ?
    C17 C18 C19 . . 120.2(3) ?
    C18 C19 H19A . . 109.5 ?
    C18 C19 H19B . . 109.5 ?
    H19A C19 H19B . . 109.5 ?
    C18 C19 H19C . . 109.5 ?
    H19A C19 H19C . . 109.5 ?
    H19B C19 H19C . . 109.5 ?
    C3 N1 C1 . . 107.34(19) ?
    C3 N1 Zn1 . . 140.65(16) ?
    C1 N1 Zn1 . . 112.00(14) ?
    C3 O1 C2 . . 106.74(17) ?
    C11 O2 Zn1 . . 126.22(19) ?
    C13 O3 Zn1 . . 125.81(17) ?
    C16 O4 Zn1 . . 123.14(18) ?
    C18 O5 Zn1 . . 122.33(18) ?
    O3 Zn1 O5 . . 87.50(7) ?
    O3 Zn1 O2 . . 88.62(8) ?
    O5 Zn1 O2 . . 153.64(8) ?
    O3 Zn1 O4 . . 156.45(8) ?
    O5 Zn1 O4 . . 87.87(8) ?
    O2 Zn1 O4 . . 85.36(8) ?
    O3 Zn1 N1 . . 105.19(8) ?
    O5 Zn1 N1 . . 104.31(8) ?
    O2 Zn1 N1 . . 101.87(8) ?
    O4 Zn1 N1 . . 98.33(8) ?
loop_
    _geom_torsion_atom_site_label_1
    _geom_torsion_atom_site_label_2
    _geom_torsion_atom_site_label_3
    _geom_torsion_atom_site_label_4
    _geom_torsion_site_symmetry_1
    _geom_torsion_site_symmetry_2
    _geom_torsion_site_symmetry_3
    _geom_torsion_site_symmetry_4
    _geom_torsion
    _geom_torsion_publ_flag
    N1 C1 C2 O1 . . . . 11.7(3) ?
    N1 C3 C4 C5 . . . . -167.8(3) ?
    O1 C3 C4 C5 . . . . 10.4(4) ?
    N1 C3 C4 C9 . . . . 11.2(5) ?
    O1 C3 C4 C9 . . . . -170.6(2) ?
    C9 C4 C5 C6 . . . . -1.7(4) ?
    C3 C4 C5 C6 . . . . 177.3(2) ?
    C4 C5 C6 C7 . . . . -0.1(5) ?
    C5 C6 C7 C8 . . . . 1.3(5) ?
    C6 C7 C8 C9 . . . . -0.7(5) ?
    C7 C8 C9 C4 . . . . -1.0(4) ?
    C5 C4 C9 C8 . . . . 2.2(4) ?
    C3 C4 C9 C8 . . . . -176.7(2) ?
    O2 C11 C12 C13 . . . . 4.3(5) ?
    C10 C11 C12 C13 . . . . -173.1(3) ?
    C11 C12 C13 O3 . . . . 0.4(5) ?
    C11 C12 C13 C14 . . . . -179.3(3) ?
    O4 C16 C17 C18 . . . . -5.6(5) ?
    C15 C16 C17 C18 . . . . 172.8(3) ?
    C16 C17 C18 O5 . . . . 0.8(5) ?
    C16 C17 C18 C19 . . . . -179.0(3) ?
    O1 C3 N1 C1 . . . . 0.8(4) ?
    C4 C3 N1 C1 . . . . 178.9(3) ?
    O1 C3 N1 Zn1 . . . . -177.5(2) ?
    C4 C3 N1 Zn1 . . . . 0.6(5) ?
    C2 C1 N1 C3 . . . . -8.1(4) ?
    C2 C1 N1 Zn1 . . . . 170.75(19) ?
    N1 C3 O1 C2 . . . . 7.2(3) ?
    C4 C3 O1 C2 . . . . -171.2(2) ?
    C1 C2 O1 C3 . . . . -11.5(3) ?
    C12 C11 O2 Zn1 . . . . 8.1(4) ?
    C10 C11 O2 Zn1 . . . . -174.4(2) ?
    C12 C13 O3 Zn1 . . . . -16.7(4) ?
    C14 C13 O3 Zn1 . . . . 163.0(2) ?
    C17 C16 O4 Zn1 . . . . -17.8(4) ?
    C15 C16 O4 Zn1 . . . . 163.8(2) ?
    C17 C18 O5 Zn1 . . . . 26.4(4) ?
    C19 C18 O5 Zn1 . . . . -153.8(2) ?
    C13 O3 Zn1 O5 . . . . 174.6(2) ?
    C13 O3 Zn1 O2 . . . . 20.7(2) ?
    C13 O3 Zn1 O4 . . . . 95.8(3) ?
    C13 O3 Zn1 N1 . . . . -81.2(2) ?
    C18 O5 Zn1 O3 . . . . 167.7(2) ?
    C18 O5 Zn1 O2 . . . . -110.5(2) ?
    C18 O5 Zn1 O4 . . . . -35.4(2) ?
    C18 O5 Zn1 N1 . . . . 62.7(2) ?
    C11 O2 Zn1 O3 . . . . -16.6(2) ?
    C11 O2 Zn1 O5 . . . . -98.1(3) ?
    C11 O2 Zn1 O4 . . . . -173.8(2) ?
    C11 O2 Zn1 N1 . . . . 88.7(2) ?
    C16 O4 Zn1 O3 . . . . 110.2(3) ?
    C16 O4 Zn1 O5 . . . . 31.4(2) ?
    C16 O4 Zn1 O2 . . . . -174.1(2) ?
    C16 O4 Zn1 N1 . . . . -72.7(2) ?
    C3 N1 Zn1 O3 . . . . -51.4(3) ?
    C1 N1 Zn1 O3 . . . . 130.4(2) ?
    C3 N1 Zn1 O5 . . . . 39.9(3) ?
    C1 N1 Zn1 O5 . . . . -138.3(2) ?
    C3 N1 Zn1 O2 . . . . -143.2(3) ?
    C1 N1 Zn1 O2 . . . . 38.5(2) ?
    C3 N1 Zn1 O4 . . . . 129.8(3) ?
    C1 N1 Zn1 O4 . . . . -48.4(2) ?
data_global
_journal_date_recd_electronic     2008-10-03
_journal_date_accepted     2008-12-15
_journal_name_full     'Acta Crystallographica, Section E'
_journal_year     2009
_journal_volume     65
_journal_issue      1
_journal_page_first     m103
_journal_page_last     m104
_journal_paper_category     QM
_journal_coeditor_code     KJ2105
_publ_contact_author_name     'Robert A. Gossage'
_publ_contact_author_address
;
Department of Chemistry & Biology,
Ryerson University, 350 Victoria Street,
Toronto ON M5B 2K3 Canada
;
_publ_contact_author_email     'gossage@ryerson.ca'
_publ_contact_author_fax     '+1 416 9795044'
_publ_contact_author_phone     '+1 416 9795000'
_publ_section_title
;\
The first oxazoline adduct of Zn(acac)~2~:
bis(acetylacetonato-\k^2^<i>O</i>,<i>O</i>')(2-phenyl-2-oxazoline-\k<i>N</i>)\
zinc(II)
;
loop_
    _publ_author_name
    _publ_author_footnote
    _publ_author_address
    'R\'io, Ignacio del' .
;
Departamento de Qu\'imica Org\'anica e Inorg\'anica
Facultad de Qu\'imica
Universidad de Oviedo
Avda. Juli\'an Claver\'ia, 8
33006 Oviedo
Spain
;
    'Gossage, Robert A.' .
;
Department of Chemistry & Biology,
Ryerson University
350 Victoria Street
Toronto, ON M5B 2K3
Canada
;
_cell_measurement_pressure     101
