# Supplementary material for: The first oxazoline adduct of Zn(acac)2: bis­(acetyl­acetonato-κ2 O,O′)(2-phenyl-2-oxazoline-κN)zinc(II)
Source: Acta Crystallogr Sect E Struct Rep Online. 2008 Dec 20;65(Pt 1):m103–4. doi: 10.1107/S1600536808042712 (PMC2968008; doi:10.1107/S1600536808042712)
Supplement: Supplementary file 2 [file e-65-0m103-Isup2.hkl]

#
# h,k,l, Fc-squared, Fo-squared, sigma(Fo-squared) and status flag
#
data_I
_shelx_title ' XYZN file = SHELXL INS file, from DIRDIF output for IRC6'
_shelx_refln_list_code          4
_shelx_F_calc_maximum      294.78
_exptl_crystal_F_000       856.00
_reflns_d_resolution_high  0.8224
 
loop_
 _symmetry_equiv_pos_as_xyz
 'x, y, z'
 'x+1/2, -y+1/2, -z'
 '-x, y+1/2, -z+1/2'
 '-x+1/2, -y, z+1/2'
 
_cell_length_a     9.5009
_cell_length_b    14.1674
_cell_length_c    14.2407
_cell_angle_alpha  90.000
_cell_angle_beta   90.000
_cell_angle_gamma  90.000
 
_shelx_F_squared_multiplier     1.000
 
loop_
 _refln_index_h
 _refln_index_k
 _refln_index_l
 _refln_F_squared_calc
 _refln_F_squared_meas
 _refln_F_squared_sigma
 _refln_observed_status
   0   0   2      967.60     1149.86     43.98 o
   0   0   4      738.74     1124.20     39.86 o
   0   0   6     1986.56     2183.57     94.03 o
   0   0   8      421.57      503.24     14.79 o
   0   0  10     1580.91     1445.95     41.14 o
   0   0  12     7614.04     7335.24    203.92 o
   0   0  14     1409.95     1517.55     80.12 o
   0   0  16      128.04      151.62     30.36 o
   0   1   1        0.63        1.96      0.29 o
   0   1   2    25956.18    24392.03    753.00 o
   0   1   3        8.95       12.34      0.59 o
   0   1   4      572.53      585.41     14.40 o
   0   1   5       50.64       60.63      3.43 o
   0   1   6       50.27      100.98      4.90 o
   0   1   7        5.79        4.41      1.47 o
   0   1   8     1234.34     1031.84     21.84 o
   0   1   9        0.34        5.39      2.25 o
   0   1  10     5659.55     5452.75    109.70 o
   0   1  11        5.83        5.29      2.74 o
   0   1  12      152.41      135.07      5.00 o
   0   1  13        8.06        7.05      3.04 o
   0   1  14      104.42      109.11      6.76 o
   0   1  15        0.16       -0.98      4.31 o
   0   1  16      482.66      622.73     67.48 o
   0   1  17        1.04        9.79      6.95 o
   0   2   0    41397.37    37732.71   1574.06 o
   0   2   1      107.88      108.91      3.33 o
   0   2   2      755.94      743.40     18.22 o
   0   2   3      279.74      275.81      6.37 o
   0   2   4     7709.58     7594.50    162.20 o
   0   2   5      638.30      770.72     17.92 o
   0   2   6      707.71      740.36     17.43 o
   0   2   7       23.00       16.65      1.76 o
   0   2   8      837.44      608.23     12.83 o
   0   2   9       74.11       74.83      3.33 o
   0   2  10     1306.44     1326.56     26.64 o
   0   2  11        5.29        4.31      2.45 o
   0   2  12     1117.88     1121.85     25.07 o
   0   2  13       13.65       10.68      3.04 o
   0   2  14      320.36      348.19     15.87 o
   0   2  15        1.65       -3.13      4.02 o
   0   2  16       21.99       14.79      5.48 o
   0   2  17       20.91       28.89      6.66 o
   0   3   1     2241.21     2228.92     50.15 o
   0   3   2     1532.08     1659.37     36.92 o
   0   3   3      984.11     1017.93     23.41 o
   0   3   4      971.36      946.14     22.92 o
   0   3   5      312.95      350.25     10.19 o
   0   3   6     9397.63     9927.13    157.69 o
   0   3   7        4.80       10.19      1.76 o
   0   3   8     1238.38     1237.53     24.88 o
   0   3   9      134.19      131.73      4.90 o
   0   3  10     1876.77     1800.51     37.61 o
   0   3  11      227.35      232.91      6.76 o
   0   3  12        2.23        2.35      3.13 o
   0   3  13        0.96        3.33      3.13 o
   0   3  14       56.69       59.06      4.21 o
   0   3  15        1.74        2.15      3.72 o
   0   3  16      468.96      514.21     64.35 o
   0   3  17       20.94       16.75      5.58 o
   0   4   0    86894.14    81637.08   3195.23 o
   0   4   1     2806.91     2963.30     67.58 o
   0   4   2      403.58      456.62     12.15 o
   0   4   3      371.85      363.86      9.11 o
   0   4   4     7602.19     8319.19    188.54 o
   0   4   5     1303.73     1398.64     26.05 o
   0   4   6     2885.56     2841.85     47.50 o
   0   4   7     1438.02     1412.65     29.68 o
   0   4   8     4025.36     4164.88     96.08 o
   0   4   9      171.32      176.40      6.27 o
   0   4  10      643.37      618.32     13.71 o
   0   4  11       12.34       11.17      3.23 o
   0   4  12      665.44      593.84     14.30 o
   0   4  13       97.42       90.79      5.00 o
   0   4  14      871.12      962.89     37.22 o
   0   4  15       13.96       13.42      4.11 o
   0   4  16       13.81       12.44      5.29 o
   0   5   1      361.70      420.67     12.34 o
   0   5   2     7585.44     7382.64    151.42 o
   0   5   3     1361.97     1407.46     33.01 o
   0   5   4     1409.73     1486.70     28.80 o
   0   5   5      736.72      721.46     13.32 o
   0   5   6     8509.96     8568.65    139.77 o
   0   5   7        0.07        2.45      2.06 o
   0   5   8      451.78      390.90      9.50 o
   0   5   9       78.88       93.93      4.31 o
   0   5  10      562.82      582.47     13.42 o
   0   5  11      425.90      434.87     11.17 o
   0   5  12      250.21      233.69      8.23 o
   0   5  13       95.02      104.11      6.37 o
   0   5  14      130.44      138.79      8.52 o
   0   5  15        5.72        0.29      3.62 o
   0   5  16      514.75      622.63     61.70 o
   0   6   0    16204.76    17398.03    529.49 o
   0   6   1      452.81      534.29     13.71 o
   0   6   2     1875.99     1964.76     32.22 o
   0   6   3      565.88      615.97     11.75 o
   0   6   4     6552.80     6595.56    105.68 o
   0   6   5       90.98       87.07      3.13 o
   0   6   6      308.22      331.83      8.33 o
   0   6   7      209.53      183.55      5.97 o
   0   6   8      256.65      216.46      6.17 o
   0   6   9       11.77       16.06      2.94 o
   0   6  10      596.80      597.36     15.96 o
   0   6  11       52.28       59.94      4.60 o
   0   6  12      419.60      440.94     13.61 o
   0   6  13      180.28      181.39      8.23 o
   0   6  14      619.25      721.95     36.53 o
   0   6  15        8.28       12.93      4.02 o
   0   6  16       31.42       36.73      6.76 o
   0   7   1     1901.09     2366.82     38.59 o
   0   7   2     2328.11     2328.92     35.16 o
   0   7   3     1227.77     1275.33     20.86 o
   0   7   4      502.10      471.90      9.79 o
   0   7   5      517.86      463.77      9.99 o
   0   7   6     2071.70     2100.90     42.51 o
   0   7   7        0.31       -0.29      2.74 o
   0   7   8      322.05      290.99      7.93 o
   0   7   9      138.65      117.73      5.48 o
   0   7  10      642.38      621.65     17.14 o
   0   7  11     1069.65     1047.61     30.85 o
   0   7  12       40.36       44.56      4.51 o
   0   7  13       50.47       52.79      4.90 o
   0   7  14        0.10        4.41      3.33 o
   0   7  15       57.99       39.86      5.48 o
   0   8   0    11980.38    12099.44    337.12 o
   0   8   1     1079.06     1064.46     20.96 o
   0   8   2      137.55      136.63      4.51 o
   0   8   3      699.96      630.86     12.73 o
   0   8   4     2246.76     2296.01     46.13 o
   0   8   5      684.98      631.15     13.03 o
   0   8   6     1547.53     1499.33     30.07 o
   0   8   7      834.40      878.46     19.98 o
   0   8   8     1491.87     1414.90     30.95 o
   0   8   9      147.28      143.78      5.88 o
   0   8  10      267.73      250.84      8.52 o
   0   8  11       53.86       69.54      5.39 o
   0   8  12      350.99      375.42     15.38 o
   0   8  13      259.98      256.71     13.71 o
   0   8  14      251.64      293.93     23.90 o
   0   8  15       10.41       16.45      6.86 o
   0   9   1       91.88      100.98      4.70 o
   0   9   2     4619.24     4471.25     84.43 o
   0   9   3      406.53      389.13      9.99 o
   0   9   4      482.98      489.92     11.07 o
   0   9   5      204.19      192.95      5.97 o
   0   9   6     1124.02     1141.74     22.92 o
   0   9   7        8.56        5.00      2.94 o
   0   9   8      299.12      309.01      9.11 o
   0   9   9      281.46      289.33      8.62 o
   0   9  10      989.68      973.37     25.07 o
   0   9  11      449.12      478.36     17.34 o
   0   9  12      211.84      226.35     11.85 o
   0   9  13      259.49      294.91     20.86 o
   0   9  14       40.21       34.57      5.00 o
   0  10   0     9243.70     9601.86    274.15 o
   0  10   1        1.44        3.33      2.74 o
   0  10   2       17.10        9.70      2.74 o
   0  10   3     1312.96     1395.31     28.01 o
   0  10   4     1003.20     1016.17     21.84 o
   0  10   5      336.98      301.77      7.74 o
   0  10   6      267.61      295.89      9.01 o
   0  10   7       39.32       49.56      4.60 o
   0  10   8      101.88      111.75      6.46 o
   0  10   9      141.66      128.80      6.37 o
   0  10  10      768.71      736.25     22.43 o
   0  10  11      218.55      241.43     13.22 o
   0  10  12      570.62      594.23     39.67 o
   0  10  13      258.21      307.15     26.54 o
   0  10  14      114.09      104.11     20.47 o
   0  11   1      127.04      100.59      4.70 o
   0  11   2     1891.06     1888.17     41.82 o
   0  11   3        2.06        4.41      3.23 o
   0  11   4      259.01      274.34      8.72 o
   0  11   5       53.18       52.30      4.31 o
   0  11   6        0.98        3.62      3.33 o
   0  11   7       24.15       17.34      4.21 o
   0  11   8      743.71      754.76     23.02 o
   0  11   9        1.81        1.08      3.53 o
   0  11  10      226.45      232.42     12.05 o
   0  11  11      176.03      188.64     14.79 o
   0  11  12      121.74      137.22     12.73 o
   0  11  13      222.05      187.07     17.43 o
   0  12   0     2073.23     1985.33     65.52 o
   0  12   1       83.36       56.51      4.21 o
   0  12   2       44.67       38.79      4.31 o
   0  12   3      665.99      692.17     17.34 o
   0  12   4      532.91      527.92     13.61 o
   0  12   5       28.93       29.09      3.62 o
   0  12   6      277.94      283.06     10.09 o
   0  12   7      116.39      128.21      7.25 o
   0  12   8      175.01      171.79      8.13 o
   0  12   9        1.78        0.59      3.13 o
   0  12  10      306.40      302.26     19.49 o
   0  12  11       95.82      111.26     10.48 o
   0  12  12       87.29       84.23     10.09 o
   0  13   1        0.72        5.88      3.62 o
   0  13   2      727.58      723.61     22.82 o
   0  13   3      316.01      308.23      9.89 o
   0  13   4      362.50      362.30     10.97 o
   0  13   5      213.33      235.46     10.38 o
   0  13   6      384.35      397.07     14.69 o
   0  13   7        1.36        4.31      4.02 o
   0  13   8        0.43       -3.82      3.82 o
   0  13   9      477.70      504.71     31.34 o
   0  13  10      232.07      273.95     25.56 o
   0  13  11      169.18      144.27     14.89 o
   0  14   0      355.42      356.91     21.55 o
   0  14   1        0.34        1.08      3.72 o
   0  14   2      691.24      670.53     23.60 o
   0  14   3      101.81      108.91      6.07 o
   0  14   4      604.09      611.76     21.55 o
   0  14   5      110.00      103.33      7.05 o
   0  14   6      145.08      146.62      9.30 o
   0  14   7      864.75      990.71     62.59 o
   0  14   8      326.77      359.94     27.03 o
   0  14   9       18.05       11.56      5.00 o
   0  14  10       10.99       11.85      6.76 o
   0  15   1       48.04       32.03      4.31 o
   0  15   2      142.07      142.80      8.42 o
   0  15   3       97.31       85.90      5.97 o
   0  15   4      171.68      184.04     14.99 o
   0  15   5      160.60      179.63     14.40 o
   0  15   6      107.16      108.62     11.07 o
   0  15   7        1.11        2.94      5.19 o
   0  15   8        1.00       10.58      8.81 o
   0  16   0       90.13       96.18     11.56 o
   0  16   1       23.08        3.62      4.02 o
   0  16   2       81.11       80.61      8.03 o
   0  16   3       83.77       83.84     10.19 o
   0  16   4      146.18      125.07     14.01 o
   0  16   5        9.17        9.60      6.66 o
   0  16   6       25.55       25.27      6.46 o
   0  17   1        5.23       13.91      6.56 o
   0  17   2      132.48      193.83     20.08 o
   1   0   1     4937.02     4532.76     92.17 o
   1   0   2    15340.83    15180.57    370.03 o
   1   0   3    11355.25    12141.75    222.04 o
   1   0   4        4.36        4.90      0.59 o
   1   0   5      448.26      460.24     13.71 o
   1   0   6      266.84      387.66     15.67 o
   1   0   7      781.92      638.79     14.20 o
   1   0   8      645.92      569.45     12.63 o
   1   0   9       21.40       13.12      2.25 o
   1   0  10     1391.83     1323.42     25.76 o
   1   0  11     2586.27     2420.01     46.72 o
   1   0  12     2911.05     2865.75     56.81 o
   1   0  13      314.63      293.73      9.70 o
   1   0  14      378.65      421.65     16.16 o
   1   0  15      235.10      248.97     16.65 o
   1   0  16      177.12      221.16     24.49 o
   1   0  17      187.83      241.04     33.30 o
   1   1   0    16287.19    16664.72    593.74 o
   1   1   1     1945.70     1890.23     44.47 o
  -1  -1  -1     1991.26     1947.91     45.15 o
   1   1   2     1754.71     1645.07     37.12 o
  -1  -1  -2     1763.40     1655.65     35.55 o
   1   1   3     1303.50     1274.45     27.91 o
  -1  -1  -3     1300.71     1281.99     28.50 o
   1   1   4     1421.48     1361.52     28.50 o
  -1  -1  -4     1423.72     1366.22     27.62 o
   1   1   5       58.99       76.49      2.64 o
  -1  -1  -5       71.72       88.35      2.64 o
   1   1   6     2957.23     3327.46     93.34 o
  -1  -1  -6     2966.94     3301.01     90.11 o
   1   1   7      539.10      571.50     11.75 o
  -1  -1  -7      536.15      596.19     12.05 o
   1   1   8      196.26      157.10      4.60 o
  -1  -1  -8      200.60      156.03      4.31 o
   1   1   9      863.48      863.18     19.10 o
  -1  -1  -9      858.74      818.42     16.85 o
   1   1  10     1151.05     1102.95     21.35 o
  -1  -1 -10     1146.50     1088.85     19.98 o
   1   1  11      432.69      417.24     10.09 o
  -1  -1 -11      433.16      404.22      9.50 o
   1   1  12      498.92      490.99     13.03 o
  -1  -1 -12      490.09      468.86     10.97 o
   1   1  13      862.51      922.93     25.17 o
  -1  -1 -13      870.43      920.87     26.93 o
   1   1  14      485.14      511.66     18.22 o
  -1  -1 -14      488.95      537.22     22.92 o
   1   1  15       21.77       22.72      3.92 o
  -1  -1 -15       22.49       12.15      4.51 o
   1   1  16       23.49       23.02      5.58 o
  -1  -1 -16       23.68       22.72      5.09 o
   1   1  17       19.37        2.15      5.39 o
  -1  -1 -17       18.29       15.87      6.07 o
   1   2   0       43.44       36.04      1.67 o
   1   2   1     1361.81     1333.80     34.48 o
  -1  -2  -1     1320.07     1286.79     30.66 o
   1   2   2     1110.57     1108.14     27.23 o
  -1  -2  -2     1089.15     1065.63     25.27 o
   1   2   3     5724.46     5577.73    122.63 o
  -1  -2  -3     5699.49     5538.16    109.99 o
   1   2   4       98.95       96.67      2.64 o
  -1  -2  -4       90.56       86.68      2.64 o
   1   2   5      342.73      446.04     10.48 o
  -1  -2  -5      339.26      438.79     11.07 o
   1   2   6       76.74       83.84      2.94 o
  -1  -2  -6       91.75       96.77      3.23 o
   1   2   7      960.23      871.02     14.69 o
  -1  -2  -7      958.54      886.98     15.77 o
   1   2   8      765.41      758.19     15.87 o
  -1  -2  -8      763.04      746.33     16.45 o
   1   2   9       88.35       79.24      3.33 o
  -1  -2  -9       89.88       76.40      3.33 o
   1   2  10      888.16      899.72     19.59 o
  -1  -2 -10      881.11      861.91     17.92 o
   1   2  11     1236.47     1304.71     27.03 o
  -1  -2 -11     1247.45     1285.22     26.25 o
   1   2  12     1061.55     1033.41     24.88 o
  -1  -2 -12     1062.41     1002.26     22.72 o
   1   2  13      728.86      770.23     23.70 o
  -1  -2 -13      727.58      758.97     24.78 o
   1   2  14        2.65        4.11      3.33 o
  -1  -2 -14        2.68        4.11      3.33 o
   1   2  15       16.22       16.65      3.43 o
  -1  -2 -15       14.25       12.44      3.92 o
   1   2  16      326.46      409.31     63.96 o
  -1  -2 -16      326.31      284.23     28.50 o
   1   2  17       94.39       76.30     14.69 o
  -1  -2 -17       93.40       73.75     21.16 o
   1   3   0       52.65       42.80      2.06 o
   1   3   1     7754.82     8300.28    248.97 o
  -1  -3  -1     7796.22     8286.28    217.34 o
   1   3   2    11953.49    11884.84    262.78 o
  -1  -3  -2    11975.87    11949.78    261.02 o
   1   3   3     2261.32     2222.94     50.25 o
  -1  -3  -3     2274.14     2228.43     52.50 o
   1   3   4     3738.28     3559.29     76.89 o
  -1  -3  -4     3756.63     3656.55     78.94 o
   1   3   5     2550.70     2561.14     51.62 o
  -1  -3  -5     2532.43     2512.46     50.74 o
   1   3   6     3708.99     3844.11     64.84 o
  -1  -3  -6     3686.94     3846.17     66.60 o
   1   3   7       95.57       97.26      2.94 o
  -1  -3  -7       98.13       96.48      2.94 o
   1   3   8     1491.86     1538.61     31.05 o
  -1  -3  -8     1495.44     1536.26     31.64 o
   1   3   9     1206.38     1180.62     25.66 o
  -1  -3  -9     1209.54     1152.71     24.78 o
   1   3  10      131.66      121.84      4.70 o
  -1  -3 -10      131.47      119.59      4.41 o
   1   3  11     1375.02     1380.52     29.29 o
  -1  -3 -11     1367.99     1341.44     25.56 o
   1   3  12       26.96       21.06      2.94 o
  -1  -3 -12       24.69       25.76      3.43 o
   1   3  13       25.86       31.05      3.33 o
  -1  -3 -13       24.31       27.91      4.11 o
   1   3  14      739.86      806.47     29.78 o
  -1  -3 -14      739.59      795.21     34.18 o
   1   3  15        1.73        0.88      3.72 o
  -1  -3 -15        1.27        3.72      4.31 o
   1   3  16       17.22        5.97      4.60 o
  -1  -3 -16       17.66       13.71      4.02 o
   1   4   0     8616.88     9231.93    237.02 o
   1   4   1      325.57      370.52      9.99 o
  -1  -4  -1      332.80      377.67     10.38 o
   1   4   2     1678.74     1554.47     37.41 o
  -1  -4  -2     1668.30     1575.24     37.41 o
   1   4   3     2958.26     2917.37     63.86 o
  -1  -4  -3     2968.53     2974.76     67.19 o
   1   4   4     2931.73     3351.55     73.36 o
  -1  -4  -4     2945.68     3090.04     65.62 o
   1   4   5     2626.40     2649.49     46.72 o
  -1  -4  -5     2632.60     2589.64     46.33 o
   1   4   6     4497.54     4367.63     63.66 o
  -1  -4  -6     4483.18     4254.60     60.73 o
   1   4   7     7025.61     6911.14    125.17 o
  -1  -4  -7     7035.26     6913.20    136.73 o
   1   4   8       40.31       42.80      2.94 o
  -1  -4  -8       33.38       32.13      2.94 o
   1   4   9      386.04      403.04      9.11 o
  -1  -4  -9      383.19      376.11      9.11 o
   1   4  10      161.09      168.56      5.29 o
  -1  -4 -10      163.87      166.41      5.00 o
   1   4  11      293.59      283.84      7.84 o
  -1  -4 -11      295.90      275.81      8.91 o
   1   4  12     1923.97     1923.82     42.51 o
  -1  -4 -12     1916.61     1891.01     44.56 o
   1   4  13      508.73      485.41     14.79 o
  -1  -4 -13      501.76      503.63     15.87 o
   1   4  14       94.67      101.08      5.68 o
  -1  -4 -14       94.32       98.63      6.56 o
   1   4  15      150.41      152.79     13.81 o
  -1  -4 -15      149.23      167.88     15.08 o
   1   4  16      361.99      396.09     49.95 o
  -1  -4 -16      361.61      351.91     34.48 o
   1   5   0      883.22      900.21     28.11 o
   1   5   1      912.46     1076.70     26.15 o
  -1  -5  -1      946.67     1114.21     27.13 o
   1   5   2     2667.59     2915.70     70.03 o
  -1  -5  -2     2682.71     2895.33     66.50 o
   1   5   3     3131.09     3274.18     84.33 o
  -1  -5  -3     3140.05     3010.32     66.31 o
   1   5   4     5292.84     5415.53     87.17 o
  -1  -5  -4     5256.03     5502.41     89.91 o
   1   5   5     3408.23     3615.71     55.04 o
  -1  -5  -5     3441.84     3611.10     58.96 o
   1   5   6     1951.36     1842.82     30.95 o
  -1  -5  -6     1945.36     1903.84     38.49 o
   1   5   7      548.29      459.55      9.89 o
  -1  -5  -7      545.10      470.52     12.24 o
   1   5   8     1077.32      971.70     19.88 o
  -1  -5  -8     1099.45      996.88     22.82 o
   1   5   9      752.14      790.41     16.94 o
  -1  -5  -9      742.62      773.66     17.73 o
   1   5  10      251.65      248.39      7.25 o
  -1  -5 -10      250.43      238.69      6.95 o
   1   5  11      748.77      754.27     17.83 o
  -1  -5 -11      743.26      752.70     19.78 o
   1   5  12      204.43      197.75      7.35 o
  -1  -5 -12      197.85      198.34      7.93 o
   1   5  13      177.47      179.73      7.25 o
  -1  -5 -13      181.22      193.24      8.33 o
   1   5  14      790.76      874.35     45.94 o
  -1  -5 -14      790.51      878.76     49.85 o
   1   5  15       17.28       20.18      4.70 o
  -1  -5 -15       18.70       19.30      4.41 o
   1   5  16       74.33       75.32      9.40 o
  -1  -5 -16       73.68       74.34      8.23 o
   1   6   0      982.20      858.48     26.05 o
   1   6   1      210.04      213.52      6.76 o
  -1  -6  -1      196.11      195.59      8.13 o
   1   6   2     1962.23     2067.31     33.99 o
  -1  -6  -2     1924.03     1897.08     36.24 o
   1   6   3     2563.11     2551.45     38.98 o
  -1  -6  -3     2558.60     2389.06     38.39 o
   1   6   4      859.93      808.33     13.52 o
  -1  -6  -4      857.61      792.56     13.52 o
   1   6   5      628.63      721.95     12.93 o
  -1  -6  -5      623.54      688.55     12.93 o
   1   6   6      340.91      329.09      7.93 o
  -1  -6  -6      345.95      319.98      7.64 o
   1   6   7     1646.96     1577.69     34.87 o
  -1  -6  -7     1662.51     1586.89     36.14 o
   1   6   8       55.16       57.59      3.43 o
  -1  -6  -8       56.63       57.30      3.72 o
   1   6   9      189.92      188.15      5.97 o
  -1  -6  -9      186.93      173.85      5.97 o
   1   6  10      161.36      145.45      5.78 o
  -1  -6 -10      160.68      138.49      6.07 o
   1   6  11      275.04      278.26      8.91 o
  -1  -6 -11      276.22      279.34      9.50 o
   1   6  12     1139.97     1126.26     30.95 o
  -1  -6 -12     1136.85     1153.88     32.71 o
   1   6  13      342.64      347.21     12.93 o
  -1  -6 -13      340.13      346.13     12.63 o
   1   6  14        9.72        6.76      4.31 o
  -1  -6 -14        8.86        8.91      3.13 o
   1   6  15      130.89      125.76     13.32 o
  -1  -6 -15      132.42      140.26     13.61 o
   1   6  16      266.13      249.27     33.20 o
  -1  -6 -16      264.14      259.55     33.89 o
   1   7   0      369.99      216.95      5.19 o
   1   7   1      820.14      948.98     15.08 o
  -1  -7  -1      852.84      956.91     15.77 o
   1   7   2     3310.67     3350.57     49.46 o
  -1  -7  -2     3336.29     3272.90     48.87 o
   1   7   3      390.01      340.26      6.27 o
  -1  -7  -3      398.29      356.52      7.25 o
   1   7   4     1424.07     1464.66     26.64 o
  -1  -7  -4     1428.67     1352.02     24.49 o
   1   7   5     1057.77      993.06     18.71 o
  -1  -7  -5     1070.64      909.31     18.41 o
   1   7   6     1033.87     1149.96     24.29 o
  -1  -7  -6     1022.55     1074.64     22.43 o
   1   7   7      147.47      167.78      5.39 o
  -1  -7  -7      147.00      156.51      5.68 o
   1   7   8      490.59      511.86     12.24 o
  -1  -7  -8      492.93      512.44     12.24 o
   1   7   9      372.06      391.87      9.99 o
  -1  -7  -9      360.86      367.00      9.70 o
   1   7  10      180.32      180.32      6.56 o
  -1  -7 -10      175.06      179.53      6.56 o
   1   7  11      353.42      346.13     11.36 o
  -1  -7 -11      348.00      350.44     12.05 o
   1   7  12       54.85       50.05      4.51 o
  -1  -7 -12       51.36       56.22      5.09 o
   1   7  13       44.50       61.51      5.88 o
  -1  -7 -13       46.67       62.29      5.09 o
   1   7  14      532.35      607.45     46.03 o
  -1  -7 -14      534.12      548.29     33.40 o
   1   7  15       27.15       32.62      5.39 o
  -1  -7 -15       28.11       24.29      5.97 o
   1   8   0     5227.86     5359.70    100.98 o
   1   8   1      230.32      231.93      5.97 o
  -1  -8  -1      231.43      232.81      5.97 o
   1   8   2     1131.70      936.64     17.92 o
  -1  -8  -2     1128.11      974.35     18.71 o
   1   8   3      768.49      781.01     15.96 o
  -1  -8  -3      772.81      763.57     15.57 o
   1   8   4      753.12      787.57     16.36 o
  -1  -8  -4      762.35      744.77     16.65 o
   1   8   5      377.87      332.81      8.52 o
  -1  -8  -5      375.79      324.39      8.52 o
   1   8   6     1233.75     1244.28     25.76 o
  -1  -8  -6     1223.47     1173.76     24.00 o
   1   8   7     1699.12     1709.03     34.38 o
  -1  -8  -7     1703.49     1695.22     33.30 o
   1   8   8      270.45      258.77      7.15 o
  -1  -8  -8      262.19      261.12      8.03 o
   1   8   9      250.15      236.83      6.76 o
  -1  -8  -9      249.40      267.29      8.42 o
   1   8  10      274.43      284.33      9.79 o
  -1  -8 -10      276.53      289.62     10.97 o
   1   8  11      261.23      276.50     10.48 o
  -1  -8 -11      263.27      254.95      8.91 o
   1   8  12      753.59      796.87     25.66 o
  -1  -8 -12      745.59      791.59     28.11 o
   1   8  13      119.08      114.50      7.84 o
  -1  -8 -13      115.30      111.17      7.15 o
   1   8  14       39.22       41.23      5.68 o
  -1  -8 -14       39.15       38.98      5.19 o
   1   8  15       38.91       40.26      8.13 o
  -1  -8 -15       38.54       44.56      8.81 o
   1   9   0     2938.78     3506.01     63.47 o
   1   9   1      515.45      457.89     10.48 o
  -1  -9  -1      531.75      473.66     10.77 o
   1   9   2      989.80     1020.19     19.98 o
  -1  -9  -2      993.19     1038.21     19.98 o
   1   9   3     1213.62     1273.47     25.07 o
  -1  -9  -3     1218.94     1320.97     28.99 o
   1   9   4      710.66      668.37     13.91 o
  -1  -9  -4      705.26      659.46     16.06 o
   1   9   5      903.49      953.88     18.90 o
  -1  -9  -5      919.68      962.79     21.25 o
   1   9   6      989.85     1026.16     19.78 o
  -1  -9  -6      990.30     1000.79     21.25 o
   1   9   7      220.99      219.00      6.37 o
  -1  -9  -7      217.77      211.76      6.95 o
   1   9   8      445.42      424.39     10.77 o
  -1  -9  -8      450.30      449.56     11.66 o
   1   9   9      789.50      771.02     19.39 o
  -1  -9  -9      786.66      784.92     20.96 o
   1   9  10      362.60      365.92     12.44 o
  -1  -9 -10      354.61      360.73     11.75 o
   1   9  11      188.61      202.84      9.21 o
  -1  -9 -11      188.27      200.20      8.33 o
   1   9  12      165.11      166.11      9.30 o
  -1  -9 -12      158.79      157.59      9.30 o
   1   9  13       30.93       34.87      5.48 o
  -1  -9 -13       31.72       38.69      5.19 o
   1   9  14      200.88      194.32     19.59 o
  -1  -9 -14      200.70      152.89     14.59 o
   1  10   0     4720.33     4796.92     91.09 o
   1  10   1     1045.97      999.13     19.98 o
  -1 -10  -1     1050.49     1018.52     20.57 o
   1  10   2     1905.28     2013.63     41.53 o
  -1 -10  -2     1918.69     2048.01     39.37 o
   1  10   3      385.97      413.81     10.48 o
  -1 -10  -3      388.65      415.87      9.60 o
   1  10   4       14.46       13.91      2.64 o
  -1 -10  -4       15.98       18.41      3.04 o
   1  10   5      686.89      733.01     14.40 o
  -1 -10  -5      685.54      730.08     17.04 o
   1  10   6       46.77       41.33      3.72 o
  -1 -10  -6       46.61       49.36      3.72 o
   1  10   7      883.16      852.60     20.18 o
  -1 -10  -7      893.76      905.98     21.35 o
   1  10   8      276.84      270.91      9.50 o
  -1 -10  -8      284.85      300.79      9.79 o
   1  10   9      361.18      346.04     11.56 o
  -1 -10  -9      354.53      353.68     11.85 o
   1  10  10      320.46      328.02     13.12 o
  -1 -10 -10      313.88      316.07     12.24 o
   1  10  11      320.60      323.71     17.92 o
  -1 -10 -11      323.18      302.55     14.79 o
   1  10  12      611.50      648.88     44.37 o
  -1 -10 -12      602.15      659.65     44.66 o
   1  10  13       37.36       32.22      5.19 o
  -1 -10 -13       37.34       26.64      4.60 o
   1  11   0     1630.54     1543.70     34.57 o
   1  11   1      831.09      889.14     18.90 o
  -1 -11  -1      846.22      902.46     19.98 o
   1  11   2      545.41      541.44     13.71 o
  -1 -11  -2      542.85      554.17     13.71 o
   1  11   3      279.73      275.81      7.64 o
  -1 -11  -3      286.19      267.09      8.13 o
   1  11   4      734.47      748.69     16.55 o
  -1 -11  -4      758.28      802.36     18.22 o
   1  11   5       15.93       11.17      3.23 o
  -1 -11  -5       18.81       18.12      3.43 o
   1  11   6      136.54      140.75      5.88 o
  -1 -11  -6      145.72      145.55      5.88 o
   1  11   7      221.33      219.79      8.42 o
  -1 -11  -7      216.43      224.29      8.13 o
   1  11   8      131.56      129.58      6.66 o
  -1 -11  -8      123.17      117.92      6.07 o
   1  11   9      247.40      246.33      9.40 o
  -1 -11  -9      244.77      263.47      9.89 o
   1  11  10      586.77      649.17     32.91 o
  -1 -11 -10      580.34      617.34     27.13 o
   1  11  11       82.56       85.21      8.03 o
  -1 -11 -11       81.31       70.52      6.56 o
   1  11  12      100.37       96.38      9.89 o
  -1 -11 -12       95.44       97.26      9.50 o
   1  11  13       41.65       30.17      6.76 o
  -1 -11 -13       44.17       35.36      6.95 o
   1  12   0     2483.28     2431.17     58.67 o
   1  12   1      587.97      580.32     15.38 o
  -1 -12  -1      593.41      600.99     15.96 o
   1  12   2      792.00      779.15     18.32 o
  -1 -12  -2      808.75      802.07     19.39 o
   1  12   3       53.09       57.20      4.02 o
  -1 -12  -3       57.02       52.01      4.31 o
   1  12   4        3.58       11.95      3.62 o
  -1 -12  -4        2.57        3.62      3.33 o
   1  12   5       85.65       84.62      5.39 o
  -1 -12  -5       85.23       79.04      4.80 o
   1  12   6      183.48      191.48      7.84 o
  -1 -12  -6      182.02      194.62      8.13 o
   1  12   7      282.35      282.57     10.97 o
  -1 -12  -7      282.28      296.48     11.85 o
   1  12   8      269.23      266.51     10.97 o
  -1 -12  -8      270.09      280.02     11.85 o
   1  12   9      255.58      257.40     12.05 o
  -1 -12  -9      253.05      274.24     13.42 o
   1  12  10       74.97       70.52      7.74 o
  -1 -12 -10       70.28       60.14      5.88 o
   1  12  11      158.68      169.74     15.48 o
  -1 -12 -11      163.30      198.73     19.88 o
   1  12  12      386.40      455.24     42.12 o
  -1 -12 -12      379.83      396.67     36.44 o
   1  13   0      353.45      362.20     13.32 o
   1  13   1      314.35      289.72      9.99 o
  -1 -13  -1      322.21      288.84     10.48 o
   1  13   2      342.88      308.72      9.99 o
  -1 -13  -2      345.05      339.96     11.95 o
   1  13   3      184.25      187.76      7.44 o
  -1 -13  -3      185.16      190.11      7.93 o
   1  13   4      484.36      489.53     15.38 o
  -1 -13  -4      486.96      469.54     13.71 o
   1  13   5      366.03      413.03     15.38 o
  -1 -13  -5      372.48      399.71     13.42 o
   1  13   6      535.17      571.21     21.16 o
  -1 -13  -6      531.71      542.51     19.39 o
   1  13   7      223.52      243.69     13.61 o
  -1 -13  -7      223.52      225.47     12.15 o
   1  13   8      252.35      267.19     14.20 o
  -1 -13  -8      250.03      251.91     12.15 o
   1  13   9      219.09      200.49     14.10 o
  -1 -13  -9      216.66      236.44     15.38 o
   1  13  10      183.29      221.16     24.19 o
  -1 -13 -10      178.92      168.56     14.50 o
   1  13  11      104.94      128.60     15.08 o
  -1 -13 -11      106.76      130.85     12.83 o
   1  14   0      391.93      383.26     15.77 o
   1  14   1      107.05      108.42      6.95 o
  -1 -14  -1      109.81       96.77      6.37 o
   1  14   2       70.71       75.22      5.58 o
  -1 -14  -2       68.42       72.77      5.78 o
   1  14   3      545.75      573.27     20.18 o
  -1 -14  -3      547.87      588.74     19.39 o
   1  14   4      574.53      579.05     27.33 o
  -1 -14  -4      577.94      591.09     24.98 o
   1  14   5      414.34      437.81     19.98 o
  -1 -14  -5      413.56      452.70     20.47 o
   1  14   6      360.63      370.13     19.10 o
  -1 -14  -6      357.42      392.85     19.69 o
   1  14   7      261.16      272.87     19.98 o
  -1 -14  -7      265.12      286.19     19.39 o
   1  14   8       83.54       82.27      7.54 o
  -1 -14  -8       79.31       76.49      7.54 o
   1  14   9      228.38      219.49     20.57 o
  -1 -14  -9      229.54      238.20     17.63 o
   1  15   0       32.30       37.02      5.39 o
   1  15   1      463.29      506.67     26.93 o
  -1 -15  -1      465.08      488.94     22.92 o
   1  15   2      315.02      329.68     18.22 o
  -1 -15  -2      321.81      324.10     15.38 o
   1  15   3       55.73       52.20      5.78 o
  -1 -15  -3       51.31       51.03      5.39 o
   1  15   4      151.62      144.17     11.36 o
  -1 -15  -4      148.87      147.11      9.99 o
   1  15   5       93.80       83.35      8.33 o
  -1 -15  -5       95.16       91.97      8.62 o
   1  15   6      127.92      134.87     13.12 o
  -1 -15  -6      126.03      137.32     14.59 o
   1  15   7      209.01      212.93     17.83 o
  -1 -15  -7      210.60      218.91     21.16 o
   1  15   8       40.93       57.40     17.53 o
  -1 -15  -8       41.72       37.41      8.23 o
   1  16   0      327.15      361.32     28.21 o
   1  16   1      159.65      173.66     14.59 o
  -1 -16  -1      163.06      142.21     11.66 o
   1  16   2       87.97       99.12     11.07 o
  -1 -16  -2       88.68       77.67      8.03 o
   1  16   3       41.17       41.43      6.07 o
  -1 -16  -3       41.35       33.50      4.41 o
   1  16   4      100.87      125.96     14.89 o
  -1 -16  -4      102.41      127.62     14.01 o
   1  16   5       71.33       90.50     11.36 o
  -1 -16  -5       70.40       79.24      9.60 o
   1  16   6       59.91       61.70     13.32 o
  -1 -16  -6       59.13       63.66     16.16 o
   1  17   0      179.31      184.14     18.71 o
   1  17   1       81.69       78.16     12.15 o
  -1 -17  -1       82.98      104.51     18.22 o
   1  17   2      175.82      242.02     30.26 o
  -1 -17  -2      174.98      211.46     46.92 o
   2   0   0      926.50      944.87     53.97 o
   2   0   1    11734.41    11396.98    297.85 o
   2   0   2    18090.54    16985.78    448.58 o
   2   0   3     5735.19     5874.69    137.71 o
   2   0   4      697.86      651.92     15.18 o
   2   0   5     2624.25     2793.37     64.06 o
   2   0   6     1135.58     1197.56     21.65 o
   2   0   7      127.82      126.94      3.43 o
   2   0   8        0.20        3.33      1.67 o
   2   0   9     4284.95     4064.49     75.51 o
   2   0  10     1068.30     1043.69     20.37 o
   2   0  11        1.97        2.94      2.35 o
   2   0  12       54.30       59.94      3.82 o
   2   0  13     1076.46     1112.84     32.03 o
   2   0  14      369.87      386.88     14.99 o
   2   0  15       75.84       72.67      6.07 o
   2   0  16       39.34       39.28      6.17 o
   2   1   0      497.55      568.08     15.87 o
   2   1   1    20505.19    19236.73    486.88 o
  -2  -1  -1    20440.06    19071.30    502.65 o
   2   1   2    12711.87    12330.39    264.94 o
  -2  -1  -2    12782.05    12609.73    266.31 o
   2   1   3     7547.00     7258.55    151.62 o
  -2  -1  -3     7621.77     7373.73    154.65 o
   2   1   4     1900.96     2076.81     45.25 o
  -2  -1  -4     1896.29     2063.39     42.41 o
   2   1   5     2241.21     2534.99     57.00 o
  -2  -1  -5     2233.45     2483.08     55.53 o
   2   1   6      605.54      595.40     10.77 o
  -2  -1  -6      601.51      598.54     11.36 o
   2   1   7     4010.31     3879.08     62.19 o
  -2  -1  -7     4003.34     3783.88     69.15 o
   2   1   8      851.98      848.10     17.73 o
  -2  -1  -8      855.38      846.43     18.02 o
   2   1   9      788.36      813.03     18.71 o
  -2  -1  -9      789.48      786.39     15.67 o
   2   1  10      409.83      385.51      9.21 o
  -2  -1 -10      405.21      383.35      8.91 o
   2   1  11     2379.76     2416.77     45.54 o
  -2  -1 -11     2384.98     2376.71     47.89 o
   2   1  12      494.94      514.01     13.61 o
  -2  -1 -12      492.23      496.28     13.91 o
   2   1  13       73.45       80.12      4.31 o
  -2  -1 -13       78.99       79.53      5.00 o
   2   1  14       60.02       55.44      4.31 o
  -2  -1 -14       60.73       59.06      4.60 o
   2   1  15      302.29      338.10     18.90 o
  -2  -1 -15      303.84      346.23     23.41 o
   2   1  16       22.92       23.60      5.88 o
  -2  -1 -16       24.04       23.41      4.80 o
   2   2   0      281.73      318.32      9.60 o
   2   2   1     2668.83     2550.37     61.90 o
  -2  -2  -1     2772.29     2754.97     67.58 o
   2   2   2      323.77      312.15      8.52 o
  -2  -2  -2      328.18      321.94      8.81 o
   2   2   3     1159.54     1088.75     25.37 o
  -2  -2  -3     1169.33     1104.52     26.15 o
   2   2   4     1482.38     1535.08     32.52 o
  -2  -2  -4     1494.87     1542.72     33.40 o
   2   2   5     5961.61     6114.95    123.41 o
  -2  -2  -5     5938.68     5469.60    115.87 o
   2   2   6      538.95      549.96      9.01 o
  -2  -2  -6      546.41      559.56     10.19 o
   2   2   7     1195.37     1390.42     24.39 o
  -2  -2  -7     1197.65     1435.37     26.15 o
   2   2   8       63.87       69.54      3.43 o
  -2  -2  -8       61.67       70.13      3.23 o
   2   2   9     3301.52     3081.81     68.66 o
  -2  -2  -9     3294.01     3121.38     63.86 o
   2   2  10      224.48      240.45      6.86 o
  -2  -2 -10      221.47      240.16      6.27 o
   2   2  11      120.25      127.43      5.09 o
  -2  -2 -11      123.59      136.44      5.29 o
   2   2  12        3.90        5.00      3.33 o
  -2  -2 -12        4.18        5.09      2.84 o
   2   2  13      215.39      227.43      7.64 o
  -2  -2 -13      223.55      225.96      8.91 o
   2   2  14       13.51       10.19      3.33 o
  -2  -2 -14       13.88       16.36      3.82 o
   2   2  15      121.85      128.21      9.99 o
  -2  -2 -15      121.92      130.56     12.34 o
   2   2  16       49.97       46.43      7.15 o
  -2  -2 -16       50.16       46.13      5.88 o
   2   3   0       83.57       84.13      3.33 o
   2   3   1     2581.15     2504.43     59.26 o
  -2  -3  -1     2557.96     2440.77     57.49 o
   2   3   2     2950.91     2804.04     65.23 o
  -2  -3  -2     2921.27     2781.52     64.64 o
   2   3   3     4467.74     4324.92     96.18 o
  -2  -3  -3     4395.90     4311.41     91.87 o
   2   3   4     1052.00     1218.43     28.31 o
  -2  -3  -4     1065.84     1149.28     24.19 o
   2   3   5     7223.09     7386.07    120.77 o
  -2  -3  -5     7254.44     7285.19    119.20 o
   2   3   6      906.42      880.32     13.12 o
  -2  -3  -6      916.26      884.73     14.59 o
   2   3   7    10348.26    10320.28    176.40 o
  -2  -3  -7    10330.24    10430.57    207.54 o
   2   3   8      274.44      299.42      7.25 o
  -2  -3  -8      268.74      296.58      6.86 o
   2   3   9      400.94      399.91     10.09 o
  -2  -3  -9      399.31      409.21      9.60 o
   2   3  10      616.16      602.55     12.05 o
  -2  -3 -10      611.18      597.66     13.12 o
   2   3  11      519.61      511.17     13.32 o
  -2  -3 -11      537.04      519.40     12.54 o
   2   3  12      478.62      476.20     13.03 o
  -2  -3 -12      482.76      476.40     12.24 o
   2   3  13       83.05       77.28      4.60 o
  -2  -3 -13       80.47       70.13      5.39 o
   2   3  14       17.60        9.21      3.04 o
  -2  -3 -14       18.59       16.45      4.41 o
   2   3  15      300.25      330.56     21.55 o
  -2  -3 -15      293.96      339.77     28.70 o
   2   3  16       95.91       68.17     10.87 o
  -2  -3 -16       96.35       80.80      8.62 o
   2   4   0      444.80      476.60     11.56 o
   2   4   1     1593.28     1477.10     35.95 o
  -2  -4  -1     1578.05     1455.16     32.81 o
   2   4   2      366.14      347.31      9.30 o
  -2  -4  -2      368.51      358.18      9.01 o
   2   4   3      825.17      938.80     23.60 o
  -2  -4  -3      824.58      872.39     20.08 o
   2   4   4       43.94       44.07      2.06 o
  -2  -4  -4       40.80       41.72      2.06 o
   2   4   5    11938.97    12259.48    159.26 o
  -2  -4  -5    11913.70    12015.40    153.09 o
   2   4   6      168.08      199.51      4.11 o
  -2  -4  -6      173.28      202.55      4.41 o
   2   4   7     2366.57     2436.75     44.76 o
  -2  -4  -7     2370.75     2423.04     43.88 o
   2   4   8       55.55       66.60      3.23 o
  -2  -4  -8       57.02       67.19      3.43 o
   2   4   9     1960.86     1959.08     35.26 o
  -2  -4  -9     1975.35     1925.19     39.47 o
   2   4  10       31.57       32.91      3.04 o
  -2  -4 -10       29.57       24.88      3.04 o
   2   4  11      102.34       97.36      4.51 o
  -2  -4 -11       99.84       92.85      4.51 o
   2   4  12      197.12      196.67      7.84 o
  -2  -4 -12      199.14      203.72      8.91 o
   2   4  13      323.81      324.59     10.87 o
  -2  -4 -13      325.64      331.35     14.40 o
   2   4  14       11.15       12.44      3.04 o
  -2  -4 -14       11.28        7.74      3.92 o
   2   4  15      149.40      137.71     10.19 o
  -2  -4 -15      146.81      148.78     13.52 o
   2   4  16       16.46       15.96      4.70 o
  -2  -4 -16       16.03       14.20      4.11 o
   2   5   0        5.82       10.09      1.57 o
   2   5   1     2972.73     3053.21     70.32 o
  -2  -5  -1     2935.51     2985.24     71.21 o
   2   5   2      656.04      576.79     15.67 o
  -2  -5  -2      666.08      606.57     15.08 o
   2   5   3    10871.04    10763.77    165.62 o
  -2  -5  -3    10852.16    10431.06    172.19 o
   2   5   4     1467.92     1390.22     20.67 o
  -2  -5  -4     1473.91     1402.17     22.72 o
   2   5   5     2612.57     2661.44     39.37 o
  -2  -5  -5     2608.13     2658.11     39.67 o
   2   5   6      128.59      130.36      4.11 o
  -2  -5  -6      129.03      125.76      4.41 o
   2   5   7     3516.31     3475.75     67.88 o
  -2  -5  -7     3540.26     3422.86     76.10 o
   2   5   8      176.47      153.67      4.90 o
  -2  -5  -8      171.06      140.94      5.19 o
   2   5   9       87.60       98.73      4.21 o
  -2  -5  -9       88.09       97.26      4.51 o
   2   5  10      303.75      289.43      7.15 o
  -2  -5 -10      301.28      303.14      9.11 o
   2   5  11      780.88      766.61     16.85 o
  -2  -5 -11      793.70      786.30     18.90 o
   2   5  12      515.44      500.49     15.18 o
  -2  -5 -12      517.82      508.62     16.16 o
   2   5  13      199.86      209.89      9.79 o
  -2  -5 -13      200.66      202.94      9.79 o
   2   5  14       35.60       30.66      4.21 o
  -2  -5 -14       36.53       28.31      3.92 o
   2   5  15      570.68      467.68     36.14 o
  -2  -5 -15      566.44      588.06     64.55 o
   2   5  16       23.08       13.32      6.07 o
  -2  -5 -16       23.15       16.26      4.60 o
   2   6   0       43.74       26.54      1.57 o
   2   6   1     1178.70     1192.18     19.10 o
  -2  -6  -1     1225.64     1227.63     20.47 o
   2   6   2      778.80      849.67     14.79 o
  -2  -6  -2      784.69      863.28     15.18 o
   2   6   3     1296.33     1204.91     16.75 o
  -2  -6  -3     1290.68     1174.64     18.02 o
   2   6   4       77.77       65.43      2.45 o
  -2  -6  -4       76.41       67.19      2.45 o
   2   6   5     4947.03     4725.61     80.22 o
  -2  -6  -5     4946.84     4548.14     89.03 o
   2   6   6       39.90       56.91      3.04 o
  -2  -6  -6       40.11       55.73      4.11 o
   2   6   7      952.95      987.38     21.84 o
  -2  -6  -7      953.48     1001.97     25.27 o
   2   6   8      204.84      194.32      5.48 o
  -2  -6  -8      210.29      208.43      6.66 o
   2   6   9     1117.10     1085.71     23.41 o
  -2  -6  -9     1115.56     1069.75     24.19 o
   2   6  10       87.39       80.71      4.41 o
  -2  -6 -10       86.72       90.21      5.00 o
   2   6  11      193.04      187.66      7.25 o
  -2  -6 -11      192.61      177.47      7.25 o
   2   6  12       70.72       79.63      5.48 o
  -2  -6 -12       72.10       75.91      4.70 o
   2   6  13      195.44      222.82      9.40 o
  -2  -6 -13      202.20      223.31     10.19 o
   2   6  14       13.77       16.55      3.43 o
  -2  -6 -14       13.00       10.68      4.02 o
   2   6  15      103.83      105.09     11.75 o
  -2  -6 -15      107.45      104.51     11.17 o
   2   7   0      283.47      228.31      5.00 o
   2   7   1     2322.21     2305.21     34.48 o
  -2  -7  -1     2285.38     2255.85     35.06 o
   2   7   2      407.58      373.76      7.05 o
  -2  -7  -2      404.83      371.70      7.44 o
   2   7   3     1836.41     1856.04     37.32 o
  -2  -7  -3     1811.04     1808.54     37.32 o
   2   7   4      111.00      115.97      3.92 o
  -2  -7  -4      118.39      122.04      4.51 o
   2   7   5     1562.64     1620.58     32.13 o
  -2  -7  -5     1574.27     1572.79     33.11 o
   2   7   6      836.13      792.66     15.77 o
  -2  -7  -6      841.63      797.46     16.94 o
   2   7   7     4179.28     4122.47     74.63 o
  -2  -7  -7     4171.58     4083.78     79.63 o
   2   7   8      143.30      131.73      4.90 o
  -2  -7  -8      143.03      127.23      4.90 o
   2   7   9      178.37      178.45      6.37 o
  -2  -7  -9      176.74      174.54      6.37 o
   2   7  10      367.62      352.01     10.87 o
  -2  -7 -10      358.83      345.74      9.60 o
   2   7  11      291.78      301.86     10.68 o
  -2  -7 -11      301.96      321.45     10.38 o
   2   7  12      230.21      233.69     10.58 o
  -2  -7 -12      233.01      246.04      9.40 o
   2   7  13      130.18      137.22      7.64 o
  -2  -7 -13      133.93      129.97      7.93 o
   2   7  14       62.54       58.28      6.37 o
  -2  -7 -14       65.21       62.19      6.07 o
   2   7  15      177.26      169.74     16.06 o
  -2  -7 -15      174.35      204.02     23.02 o
   2   8   0      675.98      759.07     14.30 o
   2   8   1     1553.79     1621.96     31.73 o
  -2  -8  -1     1547.94     1630.28     31.15 o
   2   8   2      433.68      434.87      9.11 o
  -2  -8  -2      428.05      422.04      9.79 o
   2   8   3      333.32      319.40      7.25 o
  -2  -8  -3      330.48      326.35      7.93 o
   2   8   4       33.27       36.83      3.04 o
  -2  -8  -4       32.19       35.26      3.04 o
   2   8   5     2613.25     2655.07     51.71 o
  -2  -8  -5     2603.01     2654.19     55.83 o
   2   8   6       56.15       59.84      3.53 o
  -2  -8  -6       60.76       70.52      4.41 o
   2   8   7      517.86      503.92     12.24 o
  -2  -8  -7      523.51      516.36     13.03 o
   2   8   8      178.96      183.06      5.88 o
  -2  -8  -8      177.27      189.91      6.46 o
   2   8   9     1187.42     1228.02     29.58 o
  -2  -8  -9     1185.88     1245.75     28.50 o
   2   8  10       37.46       48.97      4.02 o
  -2  -8 -10       37.06       44.66      4.31 o
   2   8  11       59.60       54.07      4.51 o
  -2  -8 -11       56.81       47.70      4.31 o
   2   8  12      318.52      320.87     14.89 o
  -2  -8 -12      319.44      337.61     16.45 o
   2   8  13      223.94      229.78     15.87 o
  -2  -8 -13      228.38      217.24     15.57 o
   2   8  14       10.84       10.38      5.29 o
  -2  -8 -14       10.06        9.30      4.70 o
   2   8  15       92.37       93.93     26.25 o
  -2  -8 -15       93.99      100.59     20.57 o
   2   9   0      338.56      387.66      9.21 o
   2   9   1     1985.63     2091.89     38.59 o
  -2  -9  -1     1986.35     2074.07     38.30 o
   2   9   2      271.40      251.72      5.97 o
  -2  -9  -2      272.00      242.90      6.56 o
   2   9   3     2768.39     2662.22     47.60 o
  -2  -9  -3     2759.84     2643.71     53.48 o
   2   9   4      545.84      503.92     10.97 o
  -2  -9  -4      547.60      503.92     11.95 o
   2   9   5      257.88      269.74      7.05 o
  -2  -9  -5      254.55      250.64      7.74 o
   2   9   6      184.91      197.16      6.66 o
  -2  -9  -6      186.53      189.03      6.37 o
   2   9   7     1148.64     1169.45     22.53 o
  -2  -9  -7     1158.68     1188.85     27.13 o
   2   9   8       74.15       66.70      4.21 o
  -2  -9  -8       76.08       80.90      4.80 o
   2   9   9        4.28        3.04      3.23 o
  -2  -9  -9        4.31        7.93      3.04 o
   2   9  10      354.63      337.81     11.66 o
  -2  -9 -10      351.06      347.80     13.52 o
   2   9  11      841.72      871.21     28.50 o
  -2  -9 -11      849.99      904.81     28.99 o
   2   9  12       63.82       60.92      5.97 o
  -2  -9 -12       64.32       67.39      6.27 o
   2   9  13        8.56        5.68      4.60 o
  -2  -9 -13        7.79        9.79      3.43 o
   2   9  14       64.08       66.70      9.11 o
  -2  -9 -14       65.38       59.75      7.25 o
   2  10   0      728.54      673.37     15.67 o
   2  10   1     1124.97     1040.66     18.41 o
  -2 -10  -1     1124.94     1057.90     21.06 o
   2  10   2     1182.89     1221.66     22.92 o
  -2 -10  -2     1173.97     1212.26     24.68 o
   2  10   3     1169.33     1197.96     21.74 o
  -2 -10  -3     1173.44     1214.02     24.09 o
   2  10   4      131.36      115.48      4.70 o
  -2 -10  -4      137.21      124.88      5.58 o
   2  10   5      667.34      656.23     14.20 o
  -2 -10  -5      689.78      675.52     15.38 o
   2  10   6      223.22      208.33      6.27 o
  -2 -10  -6      226.71      219.49      7.74 o
   2  10   7      718.34      705.69     15.48 o
  -2 -10  -7      714.04      711.96     15.77 o
   2  10   8       78.91       64.84      4.41 o
  -2 -10  -8       83.44       81.00      5.48 o
   2  10   9      972.41      972.19     32.03 o
  -2 -10  -9      968.09     1023.13     34.77 o
   2  10  10      222.42      215.87      9.79 o
  -2 -10 -10      220.74      213.13      9.79 o
   2  10  11       71.99       76.59      6.07 o
  -2 -10 -11       69.38       66.90      5.48 o
   2  10  12      305.59      347.60     26.93 o
  -2 -10 -12      303.73      347.41     24.58 o
   2  10  13      164.65      165.92     17.04 o
  -2 -10 -13      169.66      129.78     13.12 o
   2  11   0      870.02      790.51     18.32 o
   2  11   1     1768.03     1649.48     32.52 o
  -2 -11  -1     1773.13     1698.65     34.57 o
   2  11   2      495.56      489.43     11.56 o
  -2 -11  -2      498.47      504.12     11.85 o
   2  11   3      272.18      301.67      7.84 o
  -2 -11  -3      286.87      328.21      8.91 o
   2  11   4       28.95       34.87      3.43 o
  -2 -11  -4       24.49       28.99      3.72 o
   2  11   5      160.32      152.21      5.48 o
  -2 -11  -5      158.16      138.79      6.27 o
   2  11   6      328.02      316.36     10.09 o
  -2 -11  -6      335.25      331.25     11.95 o
   2  11   7      759.09      719.40     19.00 o
  -2 -11  -7      761.75      775.03     22.72 o
   2  11   8      167.42      155.63      6.95 o
  -2 -11  -8      172.24      172.48      7.54 o
   2  11   9      223.12      209.40      9.70 o
  -2 -11  -9      222.14      215.28      8.91 o
   2  11  10      200.22      209.89     12.24 o
  -2 -11 -10      192.51      207.15     10.68 o
   2  11  11      360.81      395.89     27.91 o
  -2 -11 -11      360.52      370.82     23.80 o
   2  11  12       39.47       36.53      5.68 o
  -2 -11 -12       39.15       37.51      5.68 o
   2  12   0      643.78      633.89     15.96 o
   2  12   1      178.06      172.09      6.56 o
  -2 -12  -1      181.69      190.70      6.86 o
   2  12   2      241.20      225.57      7.44 o
  -2 -12  -2      233.13      231.05      8.23 o
   2  12   3      685.29      635.07     15.38 o
  -2 -12  -3      692.73      670.04     17.43 o
   2  12   4      127.57      127.13      5.68 o
  -2 -12  -4      129.48      128.60      6.27 o
   2  12   5      403.25      424.88     13.03 o
  -2 -12  -5      408.13      433.60     14.50 o
   2  12   6       39.94       54.26      4.51 o
  -2 -12  -6       42.44       47.80      4.21 o
   2  12   7       22.49       20.27      3.62 o
  -2 -12  -7       23.14       22.82      4.21 o
   2  12   8       74.59       72.48      5.39 o
  -2 -12  -8       73.69       78.06      5.88 o
   2  12   9      605.86      651.43     30.75 o
  -2 -12  -9      596.81      663.18     32.81 o
   2  12  10       46.18       46.82      5.39 o
  -2 -12 -10       47.31       52.79      5.68 o
   2  12  11       83.41       60.24      8.03 o
  -2 -12 -11       81.63       70.52      7.35 o
   2  12  12      129.14      107.93     21.25 o
  -2 -12 -12      126.94      122.63     16.85 o
   2  13   0       27.07       42.21      4.60 o
   2  13   1      187.78      184.33      7.54 o
  -2 -13  -1      183.46      169.93      7.54 o
   2  13   2      102.53       88.64      5.19 o
  -2 -13  -2      103.37       95.50      5.68 o
   2  13   3      519.91      488.74     16.16 o
  -2 -13  -3      522.35      512.93     17.24 o
   2  13   4      347.15      365.82     14.10 o
  -2 -13  -4      346.60      382.57     15.18 o
   2  13   5      253.70      249.37     10.28 o
  -2 -13  -5      257.98      249.07      9.79 o
   2  13   6      456.67      481.79     20.86 o
  -2 -13  -6      453.19      475.13     21.16 o
   2  13   7      825.28      883.55     39.77 o
  -2 -13  -7      819.67      895.21     38.00 o
   2  13   8      184.56      189.52     13.42 o
  -2 -13  -8      186.51      217.93     14.40 o
   2  13   9       11.17       18.71      5.00 o
  -2 -13  -9       10.96       12.15      4.02 o
   2  13  10       77.16       67.88     10.09 o
  -2 -13 -10       75.47       61.12      7.05 o
   2  14   0        0.39        0.59      3.82 o
   2  14   1      172.38      166.70      8.33 o
  -2 -14  -1      176.45      178.85      8.33 o
   2  14   2      285.43      305.00     14.01 o
  -2 -14  -2      283.62      310.97     13.03 o
   2  14   3      108.11       95.69      7.74 o
  -2 -14  -3      105.23      102.35      6.86 o
   2  14   4       29.61       31.54      5.09 o
  -2 -14  -4       30.01       27.82      3.82 o
   2  14   5      477.44      473.17     23.31 o
  -2 -14  -5      472.95      493.83     24.19 o
   2  14   6       26.23       32.13      5.88 o
  -2 -14  -6       27.04       22.53      4.31 o
   2  14   7       23.21       14.01      5.09 o
  -2 -14  -7       23.49       22.63      4.11 o
   2  14   8       79.41       50.44      7.35 o
  -2 -14  -8       80.65       61.22      6.66 o
   2  14   9      181.95      156.22     16.94 o
  -2 -14  -9      184.90      153.28     12.93 o
   2  15   0      174.23      195.10     11.36 o
   2  15   1      170.12      174.73     10.97 o
  -2 -15  -1      164.50      167.29      9.99 o
   2  15   2       20.92       13.91      5.19 o
  -2 -15  -2       21.66       22.23      4.11 o
   2  15   3      383.52      453.97     36.44 o
  -2 -15  -3      378.55      400.59     24.49 o
   2  15   4       67.54       87.86      9.21 o
  -2 -15  -4       68.00       80.90      6.86 o
   2  15   5       37.66       25.17      5.39 o
  -2 -15  -5       35.92       21.06      4.41 o
   2  15   6      107.31       91.28     11.75 o
  -2 -15  -6      107.82      111.75     10.28 o
   2  15   7      172.12      188.05     20.57 o
  -2 -15  -7      175.16      133.89     11.85 o
   2  16   0       95.99       82.96      7.93 o
   2  16   1       68.39       62.88      7.93 o
  -2 -16  -1       65.90       63.66      7.25 o
   2  16   2      113.23      147.99     14.50 o
  -2 -16  -2      112.59      121.65     10.58 o
   2  16   3       87.36       84.82     10.19 o
  -2 -16  -3       85.34       84.13      8.91 o
   2  16   4       32.37       34.38      7.35 o
  -2 -16  -4       32.20       34.77      7.35 o
   2  16   5      143.25      176.59     22.04 o
  -2 -16  -5      142.01      156.32     16.36 o
   3   0   1     9094.17     9126.54    318.12 o
   3   0   2     4342.42     4341.28    110.19 o
   3   0   3      130.20      165.53      4.41 o
   3   0   4     1875.21     2033.52     50.54 o
   3   0   5      959.00     1081.40     19.78 o
   3   0   6     1284.90     1423.13     22.04 o
   3   0   7     6851.71     6738.27    117.04 o
   3   0   8        8.75        3.33      2.25 o
   3   0   9     2043.90     2217.65     44.37 o
   3   0  10      280.13      255.14      6.37 o
   3   0  11      435.43      441.53     11.26 o
   3   0  12      181.89      174.44      6.95 o
   3   0  13      100.11       86.48      5.19 o
   3   0  14        5.14        1.27      2.94 o
   3   0  15       99.64      103.43      7.64 o
   3   0  16       98.63       86.58     10.38 o
   3   1   0     4306.80     4435.70    135.65 o
   3   1   1     4868.12     4746.38    111.36 o
  -3  -1  -1     4966.41     4802.11    111.75 o
   3   1   2     2575.88     2641.56     58.77 o
  -3  -1  -2     2589.60     2643.02     57.69 o
   3   1   3     8458.30     9236.43    183.16 o
  -3  -1  -3     8463.35     9352.30    194.62 o
   3   1   4     1260.42     1228.61     27.82 o
  -3  -1  -4     1241.94     1200.31     29.58 o
   3   1   5      871.54      801.77     14.59 o
  -3  -1  -5      878.87      810.49     14.01 o
   3   1   6     1013.70     1022.73     16.06 o
  -3  -1  -6     1004.31     1002.65     16.94 o
   3   1   7      289.03      304.41      7.54 o
  -3  -1  -7      289.92      303.53      7.25 o
   3   1   8      377.64      383.94      9.30 o
  -3  -1  -8      378.37      364.84      8.72 o
   3   1   9     5391.77     5569.11    109.80 o
  -3  -1  -9     5374.62     5543.25    110.58 o
   3   1  10      818.06      840.56     16.55 o
  -3  -1 -10      833.64      845.26     17.04 o
   3   1  11      303.83      304.80      8.33 o
  -3  -1 -11      310.92      299.42      8.33 o
   3   1  12      149.07      154.07      6.37 o
  -3  -1 -12      149.29      149.76      6.86 o
   3   1  13      439.17      471.80     16.55 o
  -3  -1 -13      440.19      455.34     16.85 o
   3   1  14      168.59      186.39      9.89 o
  -3  -1 -14      167.54      183.35     10.09 o
   3   1  15       95.05       95.01      7.64 o
  -3  -1 -15       93.58      102.94      9.30 o
   3   1  16       43.29       36.24      6.07 o
  -3  -1 -16       43.01       33.30      5.58 o
   3   2   0      293.70      379.24     11.75 o
   3   2   1     3601.82     3761.25     89.03 o
  -3  -2  -1     3627.87     3694.75     89.62 o
   3   2   2     2739.02     2736.76     60.33 o
  -3  -2  -2     2711.17     2655.27     58.28 o
   3   2   3     3983.23     3812.48     75.51 o
  -3  -2  -3     4089.35     3960.28     84.13 o
   3   2   4      312.65      304.90      6.95 o
  -3  -2  -4      310.93      283.55      6.66 o
   3   2   5      989.49      954.76     14.59 o
  -3  -2  -5     1006.47      965.14     15.96 o
   3   2   6      184.81      239.08      5.00 o
  -3  -2  -6      178.51      233.21      5.00 o
   3   2   7     5417.76     5528.17     95.99 o
  -3  -2  -7     5380.80     5470.67    103.43 o
   3   2   8      382.12      376.89      8.52 o
  -3  -2  -8      384.03      371.11      8.81 o
   3   2   9      866.62      854.66     17.14 o
  -3  -2  -9      871.27      853.78     17.14 o
   3   2  10      333.13      327.13      7.74 o
  -3  -2 -10      336.39      325.57      7.74 o
   3   2  11      389.72      391.68      9.60 o
  -3  -2 -11      376.79      400.98     10.68 o
   3   2  12      138.42      147.01      6.07 o
  -3  -2 -12      141.26      144.47      5.88 o
   3   2  13       18.22        8.81      3.23 o
  -3  -2 -13       16.43       11.85      3.23 o
   3   2  14       24.22       17.73      3.82 o
  -3  -2 -14       23.67       25.07      4.90 o
   3   2  15      155.40      157.30     11.66 o
  -3  -2 -15      162.04      166.80     13.71 o
   3   2  16       31.27       19.78      4.70 o
  -3  -2 -16       30.59       25.07      5.00 o
   3   3   0     1927.32     1918.14     47.70 o
   3   3   1     2864.44     3004.24     72.28 o
  -3  -3  -1     2855.70     2925.40     67.19 o
   3   3   2      651.37      737.72     18.51 o
  -3  -3  -2      656.63      774.74     19.39 o
   3   3   3     2180.04     2360.36     54.95 o
  -3  -3  -3     2209.48     2406.00     58.18 o
   3   3   4     1046.58     1024.99     15.38 o
  -3  -3  -4     1031.41      986.69     17.43 o
   3   3   5     4659.30     4559.30     64.35 o
  -3  -3  -5     4647.69     4505.73     63.47 o
   3   3   6      801.28      880.81     14.89 o
  -3  -3  -6      796.15      856.72     15.08 o
   3   3   7      101.74      105.88      3.72 o
  -3  -3  -7       99.86      104.41      3.72 o
   3   3   8      751.45      781.79     15.57 o
  -3  -3  -8      765.26      805.00     19.30 o
   3   3   9     2267.47     2313.34     43.49 o
  -3  -3  -9     2254.52     2272.11     43.49 o
   3   3  10      513.45      498.63     11.36 o
  -3  -3 -10      507.86      488.84     10.48 o
   3   3  11       76.02       75.81      4.21 o
  -3  -3 -11       73.51       69.83      4.21 o
   3   3  12      188.29      189.33      7.35 o
  -3  -3 -12      187.70      182.18      6.66 o
   3   3  13      611.40      666.12     22.04 o
  -3  -3 -13      617.43      637.52     24.98 o
   3   3  14       53.32       52.50      4.41 o
  -3  -3 -14       51.89       59.45      5.88 o
   3   3  15      300.22      283.55     19.00 o
  -3  -3 -15      297.88      330.27     28.21 o
   3   3  16       16.18       14.59      4.80 o
  -3  -3 -16       15.55        9.50      3.82 o
   3   4   0       49.76       30.66      1.86 o
   3   4   1      937.27      837.13     22.53 o
  -3  -4  -1      938.64      837.81     21.55 o
   3   4   2      947.91      925.28     16.75 o
  -3  -4  -2      945.33      931.16     19.10 o
   3   4   3     6013.78     5948.35     92.17 o
  -3  -4  -3     5982.82     5793.89     99.32 o
   3   4   4       38.40       32.91      1.76 o
  -3  -4  -4       35.89       28.50      2.06 o
   3   4   5       74.01       72.48      2.35 o
  -3  -4  -5       78.20       74.73      2.64 o
   3   4   6        6.02        2.94      2.06 o
  -3  -4  -6        4.18        4.70      1.76 o
   3   4   7     2830.55     2797.87     52.60 o
  -3  -4  -7     2810.95     2768.98     51.52 o
   3   4   8      591.59      558.09     12.24 o
  -3  -4  -8      588.38      547.21     11.36 o
   3   4   9       30.64       33.01      3.13 o
  -3  -4  -9       29.83       31.83      2.84 o
   3   4  10       96.74      106.96      4.31 o
  -3  -4 -10       96.15      110.48      4.90 o
   3   4  11      191.68      197.36      6.27 o
  -3  -4 -11      206.25      202.84      6.56 o
   3   4  12       20.82       15.38      3.82 o
  -3  -4 -12       19.14       21.35      3.82 o
   3   4  13       88.45       87.86      5.58 o
  -3  -4 -13       86.13       89.72      6.07 o
   3   4  14       12.27       15.08      3.04 o
  -3  -4 -14       11.99       14.01      4.41 o
   3   4  15      352.97      328.11     26.54 o
  -3  -4 -15      348.77      420.28     44.56 o
  -3  -4 -16       44.50       43.00      8.03 o
   3   5   0      642.29      606.37     10.87 o
   3   5   1     4236.00     4279.57     63.47 o
  -3  -5  -1     4256.40     4296.32     66.70 o
   3   5   2     1588.58     1677.78     24.39 o
  -3  -5  -2     1607.08     1692.08     29.68 o
   3   5   3      172.69      177.18      3.53 o
  -3  -5  -3      160.77      166.70      4.11 o
   3   5   4     1857.89     1777.88     26.05 o
  -3  -5  -4     1858.33     1742.62     29.87 o
   3   5   5     3137.38     3130.00     53.38 o
  -3  -5  -5     3079.34     3007.28     53.67 o
   3   5   6     1134.99     1125.28     23.70 o
  -3  -5  -6     1128.01     1103.05     25.47 o
   3   5   7      437.98      396.87     10.38 o
  -3  -5  -7      437.37      412.54      9.60 o
   3   5   8      345.77      313.03      7.74 o
  -3  -5  -8      349.20      318.42      8.23 o
   3   5   9     1422.43     1432.63     29.38 o
  -3  -5  -9     1449.36     1463.97     31.34 o
   3   5  10      685.50      672.88     16.65 o
  -3  -5 -10      692.73      678.85     16.36 o
   3   5  11       41.57       41.72      3.92 o
  -3  -5 -11       43.51       39.08      4.21 o
   3   5  12      204.19      208.13      8.23 o
  -3  -5 -12      202.45      172.87      7.44 o
   3   5  13      635.14      662.79     25.66 o
  -3  -5 -13      634.75      668.18     27.72 o
   3   5  14       49.05       54.26      5.48 o
  -3  -5 -14       47.72       44.96      5.48 o
   3   5  15      325.52      277.67     22.82 o
  -3  -5 -15      325.15      239.67     27.62 o
   3   6   0      224.81      248.09      4.90 o
   3   6   1      152.34      133.69      3.33 o
  -3  -6  -1      144.26      126.74      3.62 o
   3   6   2     1512.88     1555.35     22.63 o
  -3  -6  -2     1496.66     1490.32     25.07 o
   3   6   3     2762.57     2699.34     42.80 o
  -3  -6  -3     2785.89     2626.67     45.54 o
   3   6   4     1152.34     1023.61     18.12 o
  -3  -6  -4     1155.73     1020.09     21.45 o
   3   6   5      541.35      502.16     10.09 o
  -3  -6  -5      545.13      513.91     12.15 o
   3   6   6       58.48       56.32      3.43 o
  -3  -6  -6       53.10       53.28      3.82 o
   3   6   7     1743.49     1823.92     34.67 o
  -3  -6  -7     1728.51     1809.72     39.57 o
   3   6   8      151.13      169.35      5.58 o
  -3  -6  -8      151.74      170.52      5.58 o
   3   6   9       49.38       47.40      3.53 o
  -3  -6  -9       51.33       46.33      3.82 o
   3   6  10      209.84      197.46      6.76 o
  -3  -6 -10      210.74      196.87      7.05 o
   3   6  11      113.15      111.85      5.19 o
  -3  -6 -11      111.83      114.20      5.19 o
   3   6  12       60.49       55.14      5.09 o
  -3  -6 -12       62.19       57.30      4.41 o
   3   6  13       86.57      101.67      6.56 o
  -3  -6 -13       89.37       93.24      7.05 o
   3   6  14       92.37       98.92      8.33 o
  -3  -6 -14       91.50       88.05      7.54 o
   3   6  15      159.67      118.22     10.09 o
  -3  -6 -15      159.16      115.87     12.93 o
   3   7   0     1610.01     1552.51     27.91 o
   3   7   1     1099.25     1005.69     17.14 o
  -3  -7  -1     1106.17     1008.04     19.88 o
   3   7   2      248.16      214.20      4.80 o
  -3  -7  -2      249.29      207.35      5.39 o
   3   7   3      632.84      602.26     12.93 o
  -3  -7  -3      633.45      583.75     14.01 o
   3   7   4      789.61      794.92     16.06 o
  -3  -7  -4      773.94      754.76     16.94 o
   3   7   5     2684.88     2690.14     49.85 o
  -3  -7  -5     2664.78     2650.27     55.14 o
   3   7   6      263.21      272.09      6.66 o
  -3  -7  -6      259.58      266.80      7.93 o
   3   7   7      608.75      615.09     12.05 o
  -3  -7  -7      609.64      621.46     15.77 o
   3   7   8      343.33      326.15      8.13 o
  -3  -7  -8      354.74      345.25      8.42 o
   3   7   9     1182.43     1193.06     27.13 o
  -3  -7  -9     1181.04     1189.53     25.47 o
   3   7  10      222.71      203.82      8.03 o
  -3  -7 -10      220.15      202.45      7.44 o
   3   7  11      183.14      175.71      7.64 o
  -3  -7 -11      185.93      179.63      7.84 o
   3   7  12      407.77      417.05     15.67 o
  -3  -7 -12      407.04      401.57     15.48 o
   3   7  13      384.08      366.31     24.49 o
  -3  -7 -13      382.60      395.89     28.21 o
   3   7  14       98.43       94.52      8.72 o
  -3  -7 -14       99.59       96.48      9.89 o
   3   7  15      106.08       94.81     13.03 o
  -3  -7 -15      106.28       99.22     15.87 o
   3   8   0       26.55       12.44      2.35 o
   3   8   1     1446.35     1371.81     24.29 o
  -3  -8  -1     1453.06     1415.10     26.93 o
   3   8   2      326.81      302.84      6.46 o
  -3  -8  -2      327.82      292.36      7.15 o
   3   8   3     1568.88     1541.84     28.40 o
  -3  -8  -3     1570.22     1552.22     31.93 o
   3   8   4      212.23      205.88      5.88 o
  -3  -8  -4      210.18      208.91      6.76 o
   3   8   5      110.33      122.92      4.70 o
  -3  -8  -5      114.46      138.98      6.07 o
   3   8   6       54.85       50.64      3.43 o
  -3  -8  -6       51.39       41.33      4.02 o
   3   8   7     1584.30     1582.19     27.91 o
  -3  -8  -7     1569.68     1565.54     32.42 o
   3   8   8       96.08       89.13      5.00 o
  -3  -8  -8       92.26       84.43      4.21 o
   3   8   9      124.32      122.04      5.39 o
  -3  -8  -9      122.91      127.23      5.39 o
   3   8  10      110.55      108.03      6.17 o
  -3  -8 -10      110.12      120.86      5.58 o
   3   8  11      284.27      302.06     11.46 o
  -3  -8 -11      283.55      304.70     11.66 o
   3   8  12       12.78       12.54      3.72 o
  -3  -8 -12       12.01       15.96      3.13 o
   3   8  13       45.73       46.62      5.48 o
  -3  -8 -13       45.02       35.65      5.00 o
   3   8  14       22.70       21.55      4.80 o
  -3  -8 -14       22.56       15.57      4.51 o
   3   9   0      951.73      968.28     20.27 o
   3   9   1     1785.06     1858.59     36.14 o
  -3  -9  -1     1776.15     1833.81     33.79 o
   3   9   2      259.71      251.42      5.78 o
  -3  -9  -2      258.05      242.02      7.05 o
   3   9   3      514.10      501.96     10.77 o
  -3  -9  -3      509.34      512.54     11.36 o
   3   9   4      289.12      299.42      7.64 o
  -3  -9  -4      292.25      294.42      8.42 o
   3   9   5      551.86      549.86     12.63 o
  -3  -9  -5      534.16      529.29     13.32 o
   3   9   6      553.70      527.92     12.54 o
  -3  -9  -6      552.95      541.14     14.30 o
   3   9   7       64.86       75.32      4.21 o
  -3  -9  -7       68.03       70.52      4.80 o
   3   9   8      117.27      120.67      6.66 o
  -3  -9  -8      116.30      121.45      5.78 o
   3   9   9     1179.24     1158.58     32.62 o
  -3  -9  -9     1189.33     1198.45     33.20 o
   3   9  10      130.70      132.42      6.76 o
  -3  -9 -10      130.71      129.78      6.46 o
   3   9  11      117.67      109.99      7.05 o
  -3  -9 -11      114.64      105.00      7.35 o
   3   9  12      222.71      213.81     16.26 o
  -3  -9 -12      223.86      195.89     12.93 o
   3   9  13      275.83      244.66     21.74 o
  -3  -9 -13      276.50      271.70     26.93 o
   3   9  14       69.65       74.24     12.54 o
  -3  -9 -14       69.02       51.03     14.50 o
   3  10   0       13.83       22.33      3.23 o
   3  10   1      864.96      868.08     17.83 o
  -3 -10  -1      867.95      863.77     18.12 o
   3  10   2      570.95      599.42     12.44 o
  -3 -10  -2      574.36      599.12     12.63 o
   3  10   3      425.79      449.96     10.38 o
  -3 -10  -3      425.06      455.73     10.68 o
   3  10   4     1373.17     1365.73     29.09 o
  -3 -10  -4     1369.66     1366.62     32.91 o
   3  10   5        8.87       14.30      3.43 o
  -3 -10  -5        7.52       12.54      3.72 o
   3  10   6       60.45       60.43      3.92 o
  -3 -10  -6       56.23       54.75      4.51 o
   3  10   7      230.89      226.64      7.54 o
  -3 -10  -7      229.70      237.22      8.33 o
   3  10   8      114.66      111.75      5.48 o
  -3 -10  -8      119.62      127.43      5.78 o
   3  10   9      135.27      130.95      7.15 o
  -3 -10  -9      138.97      138.30      7.44 o
   3  10  10      307.83      282.37     13.42 o
  -3 -10 -10      307.72      327.43     16.94 o
   3  10  11      243.20      247.41     16.94 o
  -3 -10 -11      245.17      271.70     18.12 o
   3  10  12       30.47       21.65      5.58 o
  -3 -10 -12       29.32       17.83      3.72 o
   3  10  13       38.38       30.07      8.42 o
  -3 -10 -13       35.82       40.74      9.99 o
   3  11   0      567.14      512.05     11.95 o
   3  11   1      476.53      461.51     11.75 o
  -3 -11  -1      479.25      465.82     11.75 o
   3  11   2      152.90      146.92      5.48 o
  -3 -11  -2      152.41      153.77      5.97 o
   3  11   3      764.98      710.00     16.94 o
  -3 -11  -3      763.24      748.59     18.90 o
   3  11   4      189.12      177.96      5.97 o
  -3 -11  -4      190.13      183.45      6.86 o
   3  11   5      224.94      231.93      7.74 o
  -3 -11  -5      218.02      229.68      8.81 o
   3  11   6      527.81      510.39     13.81 o
  -3 -11  -6      532.06      535.66     17.14 o
   3  11   7       97.55       81.10      4.80 o
  -3 -11  -7      100.85       98.73      5.48 o
   3  11   8      137.05      135.16      6.66 o
  -3 -11  -8      137.41      133.79      7.25 o
   3  11   9      522.26      506.37     24.78 o
  -3 -11  -9      520.91      556.52     25.27 o
   3  11  10      114.75       82.27      6.86 o
  -3 -11 -10      113.49       95.40      7.44 o
   3  11  11       65.57       66.21      8.23 o
  -3 -11 -11       67.32       54.36      5.88 o
   3  11  12      173.58      158.96     14.20 o
  -3 -11 -12      173.82      209.89     28.21 o
   3  12   0        5.08        4.31      3.72 o
   3  12   1      706.03      696.68     19.20 o
  -3 -12  -1      707.92      711.27     19.78 o
   3  12   2       76.12       75.71      4.90 o
  -3 -12  -2       81.21       87.37      5.68 o
   3  12   3      263.14      247.41      9.79 o
  -3 -12  -3      275.89      270.33      9.50 o
   3  12   4      232.29      237.91      9.40 o
  -3 -12  -4      237.69      250.74      9.11 o
   3  12   5      379.49      379.53     13.32 o
  -3 -12  -5      383.35      397.46     14.79 o
   3  12   6      277.76      292.85     10.19 o
  -3 -12  -6      278.31      291.97     10.19 o
   3  12   7      916.96      913.04     35.75 o
  -3 -12  -7      902.19      911.96     35.16 o
   3  12   8      132.40      132.52      7.93 o
  -3 -12  -8      130.26      147.11      8.52 o
   3  12   9       39.14       28.70      5.29 o
  -3 -12  -9       40.92       38.10      4.70 o
   3  12  10      115.92      107.64     10.97 o
  -3 -12 -10      112.68      110.09      9.79 o
   3  12  11      162.23      151.91     14.40 o
  -3 -12 -11      159.71      164.06     16.75 o
   3  13   0       21.92       24.00      4.11 o
   3  13   1       90.39       75.12      5.00 o
  -3 -13  -1       97.71       89.91      5.58 o
   3  13   2      106.14      111.46      6.37 o
  -3 -13  -2      111.49      106.47      5.78 o
   3  13   3      469.49      515.87     20.37 o
  -3 -13  -3      470.03      494.91     18.71 o
   3  13   4      170.08      197.26      9.30 o
  -3 -13  -4      170.61      169.64      7.93 o
   3  13   5      777.75      805.69     35.36 o
  -3 -13  -5      767.27      789.04     37.41 o
   3  13   6      199.15      208.91     11.17 o
  -3 -13  -6      200.38      212.54      9.70 o
   3  13   7      238.39      202.74     14.59 o
  -3 -13  -7      239.09      228.99     14.99 o
   3  13   8       66.11       67.78      8.03 o
  -3 -13  -8       67.02       79.73      7.35 o
   3  13   9      375.03      348.00     35.16 o
  -3 -13  -9      371.71      364.25     31.34 o
   3  13  10      143.91      148.78     29.09 o
  -3 -13 -10      142.51      132.52     13.81 o
   3  14   0      244.44      261.90     13.81 o
   3  14   1       64.71       51.52      5.58 o
  -3 -14  -1       64.57       55.73      5.58 o
   3  14   2      122.41      146.72     10.09 o
  -3 -14  -2      120.56      124.98      8.52 o
   3  14   3      408.01      446.82     23.90 o
  -3 -14  -3      404.60      471.01     26.64 o
   3  14   4      207.63      229.97     13.32 o
  -3 -14  -4      207.39      218.81     12.63 o
   3  14   5      162.84      173.46     13.61 o
  -3 -14  -5      162.75      158.57     11.17 o
   3  14   6       71.63       61.12      7.35 o
  -3 -14  -6       72.87       61.51      5.39 o
   3  14   7      207.68      203.92     23.80 o
  -3 -14  -7      203.44      206.86     19.78 o
   3  14   8       91.68       81.29     12.05 o
  -3 -14  -8       91.25       82.27      9.60 o
   3  15   0      300.61      299.22     20.27 o
   3  15   1       34.04       35.36      5.78 o
  -3 -15  -1       31.59       41.14      5.39 o
   3  15   2      222.05      261.12     20.18 o
  -3 -15  -2      220.24      247.99     18.12 o
   3  15   3        5.06        7.44      5.09 o
  -3 -15  -3        4.81        2.74      3.82 o
   3  15   4      125.65      128.21     12.73 o
  -3 -15  -4      124.27      116.85     10.28 o
   3  15   5      390.75      307.06     29.58 o
  -3 -15  -5      385.17      379.93     28.40 o
   3  15   6       95.56       67.19      7.84 o
  -3 -15  -6       95.63       83.35      9.01 o
   3  15   7       60.65       76.20     21.45 o
  -3 -15  -7       59.81       66.90     10.58 o
   3  16   0      187.66      193.05     17.73 o
   3  16   1       90.61      105.78     12.44 o
  -3 -16  -1       93.02       75.12      7.74 o
   3  16   2       31.10       37.22      6.86 o
  -3 -16  -2       31.07       28.31      5.68 o
   3  16   3      110.94      107.64     11.56 o
  -3 -16  -3      110.22      101.86      9.11 o
   3  16   4       85.91       88.54     12.44 o
  -3 -16  -4       83.59       63.86      8.52 o
   4   0   0      479.04      562.59     23.90 o
   4   0   1      122.55      167.48      5.78 o
   4   0   2       20.48       17.92      2.06 o
   4   0   3     7436.39     7860.90    130.46 o
   4   0   4     1879.07     1568.28     27.33 o
   4   0   5     1016.05     1016.37     17.43 o
   4   0   6      746.81      713.23     15.38 o
   4   0   7      259.76      219.88      5.97 o
   4   0   8      589.59      626.65     14.89 o
   4   0   9     2056.80     2093.46     44.66 o
   4   0  10      980.80     1019.21     23.80 o
   4   0  11        9.51        7.25      2.84 o
   4   0  12        8.50       14.79      2.74 o
   4   0  13       26.69       28.21      3.43 o
   4   0  14      445.39      483.65     24.39 o
   4   0  15        1.42        2.74      3.53 o
   4   0  16        5.61        0.00      6.17 o
   4   1   0      163.46      146.13      5.48 o
   4   1   1     2001.95     2243.12     58.08 o
  -4  -1  -1     2010.15     2269.17     55.63 o
   4   1   2     5100.78     5158.92    113.62 o
  -4  -1  -2     5134.35     5415.83    119.49 o
   4   1   3      891.14      855.44     15.28 o
  -4  -1  -3      915.85      891.78     17.63 o
   4   1   4     1483.96     1397.08     23.90 o
  -4  -1  -4     1513.31     1449.67     26.74 o
   4   1   5      493.16      527.04      9.99 o
  -4  -1  -5      501.15      536.24      9.99 o
   4   1   6     2912.27     2910.22     58.47 o
  -4  -1  -6     2917.00     2904.54     61.41 o
   4   1   7      427.46      390.80      9.40 o
  -4  -1  -7      421.45      395.40      9.11 o
   4   1   8     1270.81     1175.23     25.17 o
  -4  -1  -8     1277.16     1207.95     25.17 o
   4   1   9      127.76      125.86      5.19 o
  -4  -1  -9      128.79      128.80      4.60 o
   4   1  10      416.57      430.66     10.38 o
  -4  -1 -10      401.37      422.63     10.38 o
   4   1  11      261.81      249.95      6.37 o
  -4  -1 -11      252.52      238.00      7.05 o
   4   1  12     1311.65     1303.25     34.77 o
  -4  -1 -12     1311.15     1260.54     32.32 o
   4   1  13       46.81       37.71      3.72 o
  -4  -1 -13       46.21       37.41      3.72 o
   4   1  14       71.59       73.46      5.88 o
  -4  -1 -14       72.45       78.26      6.07 o
   4   1  15       58.77       63.37      7.35 o
  -4  -1 -15       61.76       67.48      8.42 o
   4   1  16      148.79      136.04     32.03 o
  -4  -1 -16      153.56      138.59     16.75 o
   4   2   0       15.42       30.95      2.15 o
   4   2   1      122.52      108.72      3.82 o
  -4  -2  -1      128.09      119.49      3.33 o
   4   2   2       51.62       49.95      2.06 o
  -4  -2  -2       52.42       49.66      1.76 o
   4   2   3     3174.27     3274.96     48.38 o
  -4  -2  -3     3191.64     3325.70     59.26 o
   4   2   4     8211.48     8187.45    127.92 o
  -4  -2  -4     8272.25     8332.70    136.73 o
   4   2   5     1507.34     1565.54     29.38 o
  -4  -2  -5     1527.86     1605.21     28.01 o
   4   2   6      848.19      818.91     17.92 o
  -4  -2  -6      861.16      843.79     17.92 o
   4   2   7       12.00        3.62      2.25 o
  -4  -2  -7       11.34        5.97      2.25 o
   4   2   8     1602.12     1587.48     28.60 o
  -4  -2  -8     1578.46     1593.85     31.73 o
   4   2   9     1318.57     1378.47     27.23 o
  -4  -2  -9     1299.59     1324.40     25.37 o
   4   2  10     1633.81     1633.02     35.95 o
  -4  -2 -10     1631.65     1618.33     31.73 o
   4   2  11       37.71       36.14      3.23 o
  -4  -2 -11       38.55       38.98      3.23 o
   4   2  12       16.40       20.57      2.94 o
  -4  -2 -12       16.93       24.00      3.72 o
   4   2  13      130.66      138.98      6.46 o
  -4  -2 -13      132.06      126.15      6.76 o
   4   2  14      357.46      380.51     20.96 o
  -4  -2 -14      357.23      386.59     23.02 o
   4   2  15       41.10       32.03      5.39 o
  -4  -2 -15       40.78       38.88      7.44 o
  -4  -2 -16       25.25       21.35      6.27 o
   4   3   0      268.40      278.16      5.97 o
   4   3   1     1191.26     1178.76     19.10 o
  -4  -3  -1     1198.22     1219.41     23.90 o
   4   3   2     5043.75     4858.72     68.27 o
  -4  -3  -2     5067.75     4859.01     84.53 o
   4   3   3     1945.20     2071.32     29.29 o
  -4  -3  -3     1966.62     2127.05     37.61 o
   4   3   4     2055.39     1911.77     28.89 o
  -4  -3  -4     2028.92     1918.83     30.46 o
   4   3   5      277.06      248.97      5.78 o
  -4  -3  -5      283.92      252.21      5.78 o
   4   3   6     2225.27     2279.65     47.60 o
  -4  -3  -6     2223.70     2328.33     48.78 o
   4   3   7      200.54      188.44      5.97 o
  -4  -3  -7      190.92      175.32      5.68 o
   4   3   8      453.10      452.60     10.87 o
  -4  -3  -8      452.10      453.48     10.58 o
   4   3   9       55.39       54.36      3.53 o
  -4  -3  -9       53.68       51.71      3.72 o
   4   3  10      453.95      456.71     11.56 o
  -4  -3 -10      457.03      462.79     10.77 o
   4   3  11       66.87       61.12      3.82 o
  -4  -3 -11       65.83       64.45      4.11 o
   4   3  12     1256.09     1211.86     33.40 o
  -4  -3 -12     1253.26     1199.42     32.91 o
   4   3  13       23.50       21.35      3.23 o
  -4  -3 -13       22.67       24.39      4.31 o
   4   3  14       29.67       24.29      3.62 o
  -4  -3 -14       30.45       35.46      5.39 o
   4   3  15       71.51       61.12      7.74 o
  -4  -3 -15       73.42       91.68     11.36 o
   4   4   0     1070.73     1031.35     19.88 o
   4   4   1      447.46      479.83      8.33 o
  -4  -4  -1      439.04      460.14      8.91 o
   4   4   2     1066.88     1138.90     18.02 o
  -4  -4  -2     1056.44     1096.29     20.37 o
   4   4   3      539.95      513.91      8.52 o
  -4  -4  -3      527.59      496.68      9.70 o
   4   4   4     1537.56     1429.50     24.00 o
  -4  -4  -4     1524.19     1431.16     28.11 o
   4   4   5     2610.33     2597.68     48.97 o
  -4  -4  -5     2600.11     2567.02     54.07 o
   4   4   6      710.51      687.47     14.79 o
  -4  -4  -6      715.43      729.49     14.99 o
   4   4   7      235.75      247.90      6.56 o
  -4  -4  -7      232.40      240.45      6.86 o
   4   4   8      834.11      834.78     17.53 o
  -4  -4  -8      841.96      829.00     17.53 o
   4   4   9      410.47      406.86      9.70 o
  -4  -4  -9      416.84      417.14      9.50 o
   4   4  10      241.51      233.30      6.86 o
  -4  -4 -10      241.71      232.81      6.86 o
   4   4  11       61.57       55.14      3.82 o
  -4  -4 -11       61.51       54.95      4.41 o
   4   4  12       15.07       16.16      3.04 o
  -4  -4 -12       15.69       13.12      3.23 o
   4   4  13      138.49      129.87      7.84 o
  -4  -4 -13      137.40      139.37      9.89 o
   4   4  14      619.54      616.26     40.94 o
  -4  -4 -14      616.50      746.73     80.31 o
   4   4  15       41.41       56.12      8.81 o
  -4  -4 -15       42.20       39.57      6.86 o
   4   5   0      252.66      207.64      5.09 o
   4   5   1      780.72      765.24     13.03 o
  -4  -5  -1      797.51      786.00     15.67 o
   4   5   2     3269.49     3194.65     51.13 o
  -4  -5  -2     3214.39     3069.67     62.00 o
   4   5   3     2044.38     2032.05     33.01 o
  -4  -5  -3     2046.15     1994.34     40.84 o
   4   5   4     1959.16     1876.42     35.46 o
  -4  -5  -4     1965.18     1845.56     40.65 o
   4   5   5        3.51        2.35      2.35 o
  -4  -5  -5        2.59        4.02      2.64 o
   4   5   6     1599.40     1624.01     33.99 o
  -4  -5  -6     1611.98     1655.35     36.24 o
   4   5   7       69.37       65.72      3.62 o
  -4  -5  -7       73.02       70.52      4.21 o
   4   5   8       85.85       72.28      4.11 o
  -4  -5  -8       89.67       75.12      3.82 o
   4   5   9      179.14      174.44      5.88 o
  -4  -5  -9      177.96      169.84      6.46 o
   4   5  10      143.15      146.52      5.78 o
  -4  -5 -10      143.33      142.12      5.78 o
   4   5  11       16.19        9.79      3.04 o
  -4  -5 -11       13.68       10.58      3.62 o
   4   5  12      852.94      856.52     29.48 o
  -4  -5 -12      857.47      881.50     32.62 o
   4   5  13       38.37       42.21      4.70 o
  -4  -5 -13       37.79       45.35      5.09 o
   4   5  14       40.56       37.12      4.90 o
  -4  -5 -14       39.93       46.82      6.76 o
   4   5  15       80.24       76.00     10.68 o
  -4  -5 -15       80.56       88.15      9.79 o
   4   6   0      853.53      754.37     15.08 o
   4   6   1     1100.06     1054.86     18.51 o
  -4  -6  -1     1083.41     1039.29     21.84 o
   4   6   2     1548.30     1570.14     27.91 o
  -4  -6  -2     1547.64     1541.35     37.02 o
   4   6   3      418.17      404.02      8.13 o
  -4  -6  -3      425.02      413.13     10.28 o
   4   6   4     2738.16     2624.02     44.17 o
  -4  -6  -4     2743.68     2531.76     55.53 o
   4   6   5     1365.24     1458.39     27.82 o
  -4  -6  -5     1379.46     1533.32     36.53 o
   4   6   6      315.82      336.05      8.33 o
  -4  -6  -6      324.49      341.73      9.21 o
   4   6   7      305.65      302.45      7.64 o
  -4  -6  -7      299.74      295.50      8.42 o
   4   6   8      745.52      760.15     16.55 o
  -4  -6  -8      744.15      789.04     18.71 o
   4   6   9      154.61      144.57      5.39 o
  -4  -6  -9      149.56      144.57      6.17 o
   4   6  10      417.84      415.28     11.85 o
  -4  -6 -10      420.94      418.71     14.99 o
   4   6  11      130.21      138.30      6.76 o
  -4  -6 -11      130.50      135.75      7.15 o
   4   6  12       39.85       43.29      4.11 o
  -4  -6 -12       37.56       44.86      4.70 o
   4   6  13      109.58       97.75      7.54 o
  -4  -6 -13      106.67      125.07     12.05 o
   4   6  14      522.22      432.62     38.98 o
  -4  -6 -14      524.46      561.32     59.65 o
   4   6  15       63.86       67.88     18.32 o
  -4  -6 -15       64.80       75.51     10.77 o
   4   7   0      516.59      591.97     11.95 o
   4   7   1      777.78      819.99     14.89 o
  -4  -7  -1      780.45      806.77     16.06 o
   4   7   2     2282.28     2320.79     39.18 o
  -4  -7  -2     2264.79     2231.07     46.72 o
   4   7   3      591.36      598.73     11.66 o
  -4  -7  -3      599.13      588.55     14.01 o
   4   7   4      617.58      625.96     12.24 o
  -4  -7  -4      607.01      625.08     13.61 o
   4   7   5      295.87      280.02      6.66 o
  -4  -7  -5      302.39      283.84      7.84 o
   4   7   6     1387.87     1369.26     27.62 o
  -4  -7  -6     1398.52     1394.63     31.05 o
   4   7   7       97.19       89.81      4.80 o
  -4  -7  -7       98.91       83.74      5.58 o
   4   7   8      231.17      220.28      6.86 o
  -4  -7  -8      227.18      232.03      8.23 o
   4   7   9      145.13      154.26      6.46 o
  -4  -7  -9      143.00      151.81      6.17 o
   4   7  10      393.98      367.49     11.36 o
  -4  -7 -10      396.27      387.27     11.85 o
   4   7  11      113.48      109.70      5.68 o
  -4  -7 -11      107.50      108.33      6.56 o
   4   7  12      795.60      773.37     33.30 o
  -4  -7 -12      793.50      874.74     46.72 o
   4   7  13       15.36       19.59      4.02 o
  -4  -7 -13       15.38       10.28      4.60 o
   4   7  14       47.66       39.47      5.88 o
  -4  -7 -14       46.37       34.38      5.29 o
   4   8   0     1546.70     1453.49     27.23 o
   4   8   1      619.26      725.67     13.52 o
  -4  -8  -1      607.82      691.39     13.52 o
   4   8   2      130.98      144.47      4.60 o
  -4  -8  -2      125.80      132.91      4.90 o
   4   8   3      708.51      737.42     14.50 o
  -4  -8  -3      694.62      730.47     15.87 o
   4   8   4      937.80      939.19     17.53 o
  -4  -8  -4      939.64      952.21     20.47 o
   4   8   5      939.14      913.43     17.43 o
  -4  -8  -5      940.75      932.72     20.27 o
   4   8   6      510.14      452.31     10.68 o
  -4  -8  -6      517.73      472.38     12.93 o
   4   8   7      317.09      304.41      8.91 o
  -4  -8  -7      313.72      304.61      9.21 o
   4   8   8      544.02      536.64     15.28 o
  -4  -8  -8      552.10      548.98     15.28 o
   4   8   9      525.77      491.48     15.28 o
  -4  -8  -9      529.00      507.55     13.71 o
   4   8  10      413.50      412.15     14.79 o
  -4  -8 -10      404.71      396.67     14.79 o
   4   8  11      105.50       99.61      7.64 o
  -4  -8 -11      107.38      105.68      8.23 o
   4   8  12       68.77       58.77      5.68 o
  -4  -8 -12       66.70       75.71      7.35 o
   4   8  13       78.05       69.83      8.23 o
  -4  -8 -13       74.67       66.99      8.81 o
   4   8  14      233.62      235.36     29.78 o
  -4  -8 -14      233.78      194.03     28.21 o
   4   9   0       14.13       14.59      2.84 o
   4   9   1      621.46      633.99     12.34 o
  -4  -9  -1      622.20      606.47     12.34 o
   4   9   2     1597.20     1590.42     30.46 o
  -4  -9  -2     1580.92     1518.14     30.17 o
   4   9   3      444.38      462.69     11.17 o
  -4  -9  -3      434.34      452.11     11.17 o
   4   9   4      650.87      635.46     13.12 o
  -4  -9  -4      652.84      661.71     15.96 o
   4   9   5      272.18      257.69      7.15 o
  -4  -9  -5      260.40      245.55      8.81 o
   4   9   6      140.51      133.40      5.39 o
  -4  -9  -6      145.91      134.18      5.88 o
   4   9   7      341.66      362.98     11.95 o
  -4  -9  -7      348.97      363.86     12.15 o
   4   9   8      120.14      127.43      5.68 o
  -4  -9  -8      123.33      133.99      5.68 o
   4   9   9      474.03      472.78     16.94 o
  -4  -9  -9      480.95      488.84     15.38 o
   4   9  10      191.94      195.30     11.56 o
  -4  -9 -10      192.71      186.98     10.77 o
   4   9  11       25.16       26.35      4.11 o
  -4  -9 -11       23.16       26.84      5.68 o
   4   9  12      334.54      330.07     28.89 o
  -4  -9 -12      332.27      355.54     31.73 o
   4   9  13       43.27       36.44      6.46 o
  -4  -9 -13       40.60       35.46      7.44 o
   4  10   0     1795.64     1783.56     36.04 o
   4  10   1      989.09      944.48     21.94 o
  -4 -10  -1      974.32      906.38     19.88 o
   4  10   2      338.35      322.53      9.70 o
  -4 -10  -2      334.65      306.57      7.93 o
   4  10   3      311.63      299.51      9.11 o
  -4 -10  -3      300.50      281.79      8.52 o
   4  10   4      355.10      326.15      8.52 o
  -4 -10  -4      364.59      349.17      9.99 o
   4  10   5      149.27      151.62      6.17 o
  -4 -10  -5      146.88      151.32      6.17 o
   4  10   6      627.43      617.83     17.24 o
  -4 -10  -6      642.62      634.58     19.20 o
   4  10   7      270.01      271.50      9.70 o
  -4 -10  -7      272.64      266.70      9.70 o
   4  10   8      249.26      236.54      8.72 o
  -4 -10  -8      239.60      248.58      9.79 o
   4  10   9      373.88      362.20     16.94 o
  -4 -10  -9      378.07      370.91     17.53 o
   4  10  10      136.04      135.36      7.64 o
  -4 -10 -10      137.15      129.87      8.23 o
   4  10  11      110.16      107.93      9.99 o
  -4 -10 -11      109.83      107.15      9.99 o
   4  10  12      117.32       97.55     11.66 o
  -4 -10 -12      118.83       72.09     10.48 o
   4  11   0       58.38       68.37      4.31 o
   4  11   1      505.51      509.80     12.54 o
  -4 -11  -1      500.11      496.09     12.05 o
   4  11   2      910.37      891.39     21.65 o
  -4 -11  -2      913.82      919.89     23.90 o
   4  11   3      187.19      189.13      7.44 o
  -4 -11  -3      181.81      184.82      7.15 o
   4  11   4       59.50       64.06      4.80 o
  -4 -11  -4       60.12       55.34      4.51 o
   4  11   5      417.05      425.27     12.34 o
  -4 -11  -5      422.64      452.11     14.40 o
   4  11   6      362.41      343.59     12.63 o
  -4 -11  -6      362.74      397.46     15.67 o
   4  11   7       30.17       34.87      4.51 o
  -4 -11  -7       29.78       35.75      4.80 o
   4  11   8      289.65      284.82     13.12 o
  -4 -11  -8      290.82      298.24     14.01 o
   4  11   9      167.57      171.21     11.66 o
  -4 -11  -9      168.99      189.82     13.91 o
   4  11  10      118.37       95.79      8.13 o
  -4 -11 -10      118.25      117.73      9.99 o
   4  11  11       43.89       40.74      7.44 o
  -4 -11 -11       42.51       39.28      5.97 o
   4  12   0      380.93      372.97     11.56 o
   4  12   1      263.58      255.24      9.60 o
  -4 -12  -1      268.30      249.07      8.33 o
   4  12   2       59.19       44.56      4.90 o
  -4 -12  -2       62.20       52.60      4.60 o
   4  12   3      287.29      286.39     12.15 o
  -4 -12  -3      287.15      273.17     11.26 o
   4  12   4      587.57      592.95     21.84 o
  -4 -12  -4      595.04      616.26     21.84 o
   4  12   5      294.85      303.73     13.22 o
  -4 -12  -5      295.46      306.86     11.75 o
   4  12   6      130.63      109.60      7.74 o
  -4 -12  -6      129.72      122.43      7.15 o
   4  12   7      427.39      424.00     20.18 o
  -4 -12  -7      423.99      470.13     21.65 o
   4  12   8      213.50      182.27     13.12 o
  -4 -12  -8      214.52      220.67     14.99 o
   4  12   9       92.44       76.40      7.93 o
  -4 -12  -9       90.99       97.55     10.38 o
   4  12  10      237.23      171.30     19.39 o
  -4 -12 -10      234.97      204.61     15.48 o
   4  13   0      155.24      151.81      6.95 o
   4  13   1       96.13       99.90      6.27 o
  -4 -13  -1       95.01       89.42      5.97 o
   4  13   2      256.54      267.98     11.66 o
  -4 -13  -2      253.69      259.36     11.95 o
   4  13   3      229.07      233.99     12.24 o
  -4 -13  -3      233.43      235.16     15.18 o
   4  13   4       13.20       16.06      4.11 o
  -4 -13  -4       12.05       18.81      4.41 o
   4  13   5      335.84      389.33     22.14 o
  -4 -13  -5      333.21      347.51     18.22 o
   4  13   6      298.10      285.02     21.16 o
  -4 -13  -6      302.56      306.47     17.53 o
   4  13   7       44.84       44.17      5.58 o
  -4 -13  -7       43.56       37.12      4.60 o
   4  13   8      171.29      134.67     16.06 o
  -4 -13  -8      169.47      161.61     14.79 o
   4  13   9       92.01      119.20     20.96 o
  -4 -13  -9       92.51      103.72     11.36 o
   4  14   0      136.34      149.76      9.99 o
   4  14   1      134.47      141.92      9.89 o
  -4 -14  -1      132.69      135.16      8.62 o
   4  14   2       94.16      104.80     10.19 o
  -4 -14  -2       94.36      107.35      9.79 o
   4  14   3       80.71       91.38      8.33 o
  -4 -14  -3       81.68       97.94      9.50 o
   4  14   4      144.49      164.35     13.52 o
  -4 -14  -4      147.58      168.86     13.81 o
   4  14   5      129.17      125.27     10.77 o
  -4 -14  -5      129.67      131.93     10.38 o
   4  14   6       72.19       52.99      6.37 o
  -4 -14  -6       73.40       65.33      8.03 o
   4  14   7      171.99      190.70     28.21 o
  -4 -14  -7      168.72      191.77     18.61 o
  -4 -14  -8       76.68       65.23     10.68 o
   4  15   0       44.55       54.46      8.33 o
   4  15   1      313.39      382.57     33.99 o
  -4 -15  -1      318.24      386.39     37.90 o
   4  15   2      194.20      225.08     20.76 o
  -4 -15  -2      191.17      197.95     17.14 o
   4  15   3       65.84       69.64      7.93 o
  -4 -15  -3       64.22       61.02      6.56 o
   4  15   4       66.93       67.09      9.21 o
  -4 -15  -4       66.21       56.81      6.66 o
   4  15   5      103.32      134.09     21.06 o
  -4 -15  -5      100.15      111.75     12.63 o
   4  15   6      132.36      177.57     33.99 o
  -4 -15  -6      131.81      109.40     14.59 o
   4  16   0      183.11      158.77     17.24 o
   4  16   1      211.02      202.25     20.18 o
  -4 -16  -1      207.87      183.25     18.02 o
   4  16   2       21.36       12.83      8.03 o
  -4 -16  -2       20.73      -10.68     14.20 o
   5   0   1      124.41      164.25      3.92 o
   5   0   2     4305.67     4415.52     79.73 o
   5   0   3       33.84       54.75      3.04 o
   5   0   4      194.89      180.41      5.00 o
   5   0   5      475.43      448.49      9.01 o
   5   0   6     3133.89     3323.54     63.76 o
   5   0   7       50.85       65.52      3.82 o
   5   0   8     1367.87     1421.37     28.40 o
   5   0   9       40.62       35.95      3.04 o
   5   0  10      395.66      386.68     10.09 o
   5   0  11        5.90        7.84      2.94 o
   5   0  12      622.47      670.53     21.45 o
   5   0  13        0.05       -2.94      3.23 o
   5   0  14       31.54       36.73      5.48 o
   5   0  15       25.85       24.19      5.29 o
   5   1   0     7971.29     8341.71    129.38 o
   5   1   1      958.38     1060.44     18.90 o
  -5  -1  -1      951.89     1023.71     16.55 o
   5   1   2       10.41        8.33      1.76 o
  -5  -1  -2       11.86       15.28      1.76 o
   5   1   3      211.49      216.85      5.39 o
  -5  -1  -3      207.88      214.50      5.39 o
   5   1   4     2657.11     2654.58     50.74 o
  -5  -1  -4     2735.24     2701.01     50.74 o
   5   1   5      946.26      917.44     18.51 o
  -5  -1  -5      948.35      947.22     19.10 o
   5   1   6      189.28      177.87      4.80 o
  -5  -1  -6      193.38      183.74      5.48 o
   5   1   7      196.54      245.35      6.66 o
  -5  -1  -7      196.79      235.16      6.37 o
   5   1   8     1115.79     1154.86     22.53 o
  -5  -1  -8     1087.55     1115.78     23.70 o
   5   1   9       26.86       20.27      3.33 o
  -5  -1  -9       29.10       28.89      3.33 o
   5   1  10      988.11      983.85     22.92 o
  -5  -1 -10      987.32      993.94     23.21 o
   5   1  11       18.27        9.40      3.23 o
  -5  -1 -11       18.25       15.28      3.43 o
   5   1  12      298.36      319.20     11.56 o
  -5  -1 -12      298.55      313.72     12.05 o
   5   1  13       12.25       15.96      4.02 o
  -5  -1 -13       11.29       12.24      3.43 o
   5   1  14      206.59      263.47     19.49 o
  -5  -1 -14      207.89      271.89     24.39 o
   5   1  15        2.29        4.41      4.41 o
  -5  -1 -15        2.35        3.43      3.82 o
   5   2   0       49.55       58.57      2.06 o
   5   2   1      751.54      815.48     13.71 o
  -5  -2  -1      757.29      811.08     14.59 o
   5   2   2     7099.39     7268.05    124.00 o
  -5  -2  -2     7179.13     7420.16    148.29 o
   5   2   3      529.21      605.20     12.93 o
  -5  -2  -3      526.77      594.52     14.10 o
   5   2   4        2.35        0.88      1.76 o
  -5  -2  -4        2.82        1.47      2.06 o
   5   2   5      841.87      853.58     17.83 o
  -5  -2  -5      842.94      875.23     17.24 o
   5   2   6     3970.77     4067.92     81.39 o
  -5  -2  -6     3971.17     4111.50     80.22 o
   5   2   7      326.67      352.31      8.03 o
  -5  -2  -7      330.54      367.09      8.91 o
   5   2   8     2837.19     2886.51     53.87 o
  -5  -2  -8     2832.41     2941.75     63.27 o
   5   2   9      120.80      110.38      5.19 o
  -5  -2  -9      123.11       96.48      4.51 o
   5   2  10      729.00      767.00     18.81 o
  -5  -2 -10      717.60      746.73     17.53 o
   5   2  11      257.51      273.36      9.21 o
  -5  -2 -11      256.96      278.16      8.91 o
   5   2  12      405.40      457.20     15.57 o
  -5  -2 -12      406.56      440.65     15.28 o
   5   2  13       11.91        9.79      3.53 o
  -5  -2 -13       11.25       17.83      4.31 o
   5   2  14       79.75       97.06      9.30 o
  -5  -2 -14       82.08      101.47     11.56 o
   5   2  15       45.24       57.40      8.23 o
  -5  -2 -15       45.16       52.11      7.15 o
   5   3   0     6786.17     7349.93    125.37 o
   5   3   1      848.13      940.56     17.92 o
  -5  -3  -1      839.75      931.35     19.98 o
   5   3   2      546.71      494.32      9.40 o
  -5  -3  -2      545.43      480.51     10.87 o
   5   3   3       35.01       26.84      2.35 o
  -5  -3  -3       37.00       27.42      2.64 o
   5   3   4     1760.00     1728.32     33.59 o
  -5  -3  -4     1776.58     1780.82     40.26 o
   5   3   5      783.08      727.14     14.89 o
  -5  -3  -5      780.46      722.24     14.89 o
   5   3   6      146.83      124.10      4.80 o
  -5  -3  -6      148.50      116.75      4.21 o
   5   3   7      152.78      126.15      5.00 o
  -5  -3  -7      153.19      125.66      4.70 o
   5   3   8      874.88      920.97     19.10 o
  -5  -3  -8      862.68      932.53     18.90 o
   5   3   9      100.10       86.19      4.51 o
  -5  -3  -9      100.99       93.54      4.51 o
   5   3  10      680.59      694.52     21.35 o
  -5  -3 -10      679.70      694.82     19.39 o
   5   3  11       96.47       76.49      5.00 o
  -5  -3 -11       98.14       72.09      4.80 o
   5   3  12      296.90      298.83     10.48 o
  -5  -3 -12      300.92      306.57     14.20 o
   5   3  13       28.59       22.82      3.53 o
  -5  -3 -13       27.05       19.20      4.02 o
   5   3  14      353.21      441.24     45.35 o
  -5  -3 -14      353.61      438.50     47.21 o
   5   3  15        2.78       -4.51      4.51 o
  -5  -3 -15        2.67        1.18      3.92 o
   5   4   0       26.69       28.70      2.64 o
   5   4   1      588.85      710.49     14.01 o
  -5  -4  -1      597.18      714.31     16.06 o
   5   4   2     3108.90     3273.79     60.14 o
  -5  -4  -2     3125.44     3190.24     69.74 o
   5   4   3      269.52      223.80      5.58 o
  -5  -4  -3      277.22      236.24      8.13 o
   5   4   4     1266.44     1275.33     23.41 o
  -5  -4  -4     1269.61     1334.78     35.75 o
   5   4   5       14.84       14.59      2.55 o
  -5  -4  -5       14.87       16.06      3.23 o
   5   4   6     2793.62     2932.16     62.49 o
  -5  -4  -6     2777.51     2935.58     57.69 o
   5   4   7       81.18       80.90      4.41 o
  -5  -4  -7       76.88       72.09      4.11 o
   5   4   8      243.63      234.28      7.35 o
  -5  -4  -8      242.98      251.03      8.03 o
   5   4   9       29.82       36.73      3.92 o
  -5  -4  -9       30.45       34.87      3.62 o
   5   4  10      387.36      370.42     11.75 o
  -5  -4 -10      391.46      390.60     12.34 o
   5   4  11      104.95      104.21      5.78 o
  -5  -4 -11      104.31      105.98      6.27 o
   5   4  12      659.39      736.05     31.64 o
  -5  -4 -12      663.62      738.60     39.67 o
   5   4  13       21.06        9.01      3.33 o
  -5  -4 -13       22.25       13.32      3.62 o
   5   4  14       61.87       68.95      7.93 o
  -5  -4 -14       63.64       69.44      9.89 o
   5   4  15        0.29       -0.29      4.70 o
  -5  -4 -15        0.37        3.72      4.70 o
   5   5   0     4109.88     4034.62     72.87 o
   5   5   1     1371.13     1467.20     29.29 o
  -5  -5  -1     1363.04     1419.70     30.75 o
   5   5   2     1215.30     1323.23     24.29 o
  -5  -5  -2     1221.62     1319.99     33.89 o
   5   5   3      810.51      759.17     14.79 o
  -5  -5  -3      801.82      789.53     20.18 o
   5   5   4      826.64      846.34     17.83 o
  -5  -5  -4      817.37      814.60     19.49 o
   5   5   5      262.24      281.00      7.44 o
  -5  -5  -5      255.34      274.83      8.52 o
   5   5   6      191.50      192.66      6.46 o
  -5  -5  -6      195.10      194.52      7.05 o
   5   5   7       42.45       38.00      4.11 o
  -5  -5  -7       40.69       33.01      3.82 o
   5   5   8      692.75      664.94     15.57 o
  -5  -5  -8      693.43      690.41     16.36 o
   5   5   9       61.12       56.42      4.21 o
  -5  -5  -9       64.50       58.77      4.21 o
   5   5  10      130.56      132.52      6.17 o
  -5  -5 -10      139.99      141.73      6.66 o
   5   5  11      236.93      233.40      9.60 o
  -5  -5 -11      241.69      254.65     12.93 o
   5   5  12      165.04      174.05     10.48 o
  -5  -5 -12      168.85      177.57     10.97 o
   5   5  13       21.97       23.21      4.21 o
  -5  -5 -13       21.59       16.26      3.92 o
   5   5  14      384.52      285.21     27.03 o
  -5  -5 -14      383.44      440.94     67.48 o
   5   6   0      141.86      152.60      4.90 o
   5   6   1     1386.66     1438.70     26.35 o
  -5  -6  -1     1391.55     1421.27     32.22 o
   5   6   2     2329.29     2335.09     42.80 o
  -5  -6  -2     2321.58     2322.16     50.64 o
   5   6   3      145.56      165.62      5.19 o
  -5  -6  -3      143.34      151.52      5.68 o
   5   6   4      778.92      691.98     14.01 o
  -5  -6  -4      781.42      684.53     15.96 o
   5   6   5      162.61      162.59      5.39 o
  -5  -6  -5      164.98      164.55      6.76 o
   5   6   6     2046.23     2067.99     43.78 o
  -5  -6  -6     2055.58     2144.68     48.78 o
   5   6   7       24.82       21.65      3.53 o
  -5  -6  -7       23.24       28.80      3.82 o
   5   6   8      458.80      468.27     12.34 o
  -5  -6  -8      456.24      493.15     14.50 o
   5   6   9       99.48       85.02      4.70 o
  -5  -6  -9      102.97      100.00      6.27 o
   5   6  10      463.20      458.28     15.96 o
  -5  -6 -10      462.99      505.69     19.88 o
   5   6  11      243.80      252.99     10.77 o
  -5  -6 -11      245.48      257.10     11.07 o
   5   6  12      311.37      338.01     19.00 o
  -5  -6 -12      314.33      367.88     20.76 o
   5   6  13      124.29      128.31     12.73 o
  -5  -6 -13      125.66      106.86     10.28 o
   5   6  14        1.14        6.86      4.21 o
  -5  -6 -14        1.10        3.53      4.51 o
   5   7   0     2271.36     2363.10     43.10 o
   5   7   1      853.30      824.10     15.38 o
  -5  -7  -1      844.42      814.21     16.55 o
   5   7   2      299.41      292.76      7.93 o
  -5  -7  -2      298.79      281.00      8.52 o
   5   7   3      180.00      199.22      5.68 o
  -5  -7  -3      179.31      198.92      6.86 o
   5   7   4     1455.13     1372.00     25.76 o
  -5  -7  -4     1463.14     1374.84     32.03 o
   5   7   5      327.03      300.59      7.84 o
  -5  -7  -5      320.99      308.13      9.30 o
   5   7   6      193.76      198.24      7.25 o
  -5  -7  -6      199.82      200.49      7.54 o
   5   7   7      119.76      112.83      5.39 o
  -5  -7  -7      121.60      117.73      5.97 o
   5   7   8      673.22      695.11     21.94 o
  -5  -7  -8      676.32      690.41     21.65 o
   5   7   9      125.30      116.16      6.07 o
  -5  -7  -9      127.14      129.09      6.86 o
   5   7  10      398.17      406.76     14.89 o
  -5  -7 -10      393.51      417.24     16.16 o
   5   7  11       68.58       67.09      5.48 o
  -5  -7 -11       72.11       64.74      5.48 o
   5   7  12       60.03       48.68      6.17 o
  -5  -7 -12       59.96       64.55      6.17 o
   5   7  13       21.12       20.86      4.60 o
  -5  -7 -13       20.81       20.86      4.60 o
   5   8   0       11.10       22.23      2.84 o
   5   8   1       55.09       53.48      3.62 o
  -5  -8  -1       59.34       63.47      3.92 o
   5   8   2     1766.41     1778.08     36.04 o
  -5  -8  -2     1768.34     1756.83     35.16 o
   5   8   3      593.25      586.10     12.44 o
  -5  -8  -3      596.12      568.27     13.03 o
   5   8   4       21.79       19.10      3.33 o
  -5  -8  -4       21.78       18.32      3.13 o
   5   8   5       82.04       79.33      4.51 o
  -5  -8  -5       80.08       77.08      4.21 o
   5   8   6     1153.29     1142.13     26.74 o
  -5  -8  -6     1154.33     1166.91     29.48 o
   5   8   7      131.65      135.65      6.56 o
  -5  -8  -7      128.41      135.36      6.86 o
   5   8   8      724.31      713.72     22.23 o
  -5  -8  -8      723.33      723.32     21.74 o
   5   8   9      236.30      243.98     10.28 o
  -5  -8  -9      241.87      250.64      9.79 o
   5   8  10      253.38      241.43     13.22 o
  -5  -8 -10      255.17      240.36     12.93 o
   5   8  11      109.95      100.00      8.62 o
  -5  -8 -11      109.88      101.08      8.03 o
   5   8  12      409.53      357.89     28.89 o
  -5  -8 -12      410.34      415.38     36.44 o
   5   8  13       20.51       18.71      4.31 o
  -5  -8 -13       19.76       15.77      5.29 o
   5   9   0     1927.44     1897.38     36.83 o
   5   9   1      435.60      463.57     10.09 o
  -5  -9  -1      428.68      449.56      9.89 o
   5   9   2       34.46       31.34      3.62 o
  -5  -9  -2       32.60       28.21      3.33 o
   5   9   3      353.51      363.47     10.38 o
  -5  -9  -3      342.94      342.61      9.30 o
   5   9   4      523.35      501.38     12.63 o
  -5  -9  -4      500.79      487.96     15.77 o
   5   9   5       97.26       89.13      4.41 o
  -5  -9  -5       94.91       86.88      5.48 o
   5   9   6      178.12      173.75      7.44 o
  -5  -9  -6      183.85      188.15      9.89 o
   5   9   7       57.11       57.98      4.60 o
  -5  -9  -7       59.77       64.84      5.19 o
   5   9   8      372.08      350.93     14.01 o
  -5  -9  -8      381.92      367.00     13.22 o
   5   9   9       81.99       65.33      5.58 o
  -5  -9  -9       80.51       56.22      4.90 o
   5   9  10      394.10      411.46     27.13 o
  -5  -9 -10      403.53      437.22     33.69 o
   5   9  11      126.05      119.59      9.89 o
  -5  -9 -11      129.12      125.66     10.38 o
   5   9  12      107.13       81.69      8.72 o
  -5  -9 -12      108.81       93.44      9.30 o
   5  10   0       60.44       49.27      3.92 o
   5  10   1       91.27       89.81      4.80 o
  -5 -10  -1       92.11      111.36      4.80 o
   5  10   2     1200.44     1206.48     28.31 o
  -5 -10  -2     1181.48     1149.38     25.56 o
   5  10   3      579.29      613.03     19.78 o
  -5 -10  -3      578.62      608.23     17.83 o
   5  10   4        8.64        8.72      3.62 o
  -5 -10  -4        7.72       12.93      3.33 o
   5  10   5      158.54      146.82      7.25 o
  -5 -10  -5      157.97      155.44      7.74 o
   5  10   6      191.46      197.46      9.11 o
  -5 -10  -6      193.41      202.45      9.89 o
   5  10   7       52.57       55.04      5.29 o
  -5 -10  -7       50.98       50.05      5.00 o
   5  10   8      505.30      541.83     26.64 o
  -5 -10  -8      508.94      560.73     24.98 o
   5  10   9      192.34      178.36     11.36 o
  -5 -10  -9      196.83      191.19     12.15 o
   5  10  10      313.06      315.09     21.45 o
  -5 -10 -10      316.60      327.43     29.09 o
   5  10  11       56.74       55.04      6.66 o
  -5 -10 -11       56.07       56.22      8.23 o
   5  11   0      817.40      768.47     21.06 o
   5  11   1      308.22      316.85     11.46 o
  -5 -11  -1      303.31      303.33      9.79 o
   5  11   2       21.99       23.21      4.02 o
  -5 -11  -2       20.92       25.56      3.72 o
   5  11   3      172.84      172.38      7.44 o
  -5 -11  -3      173.07      174.73      7.15 o
   5  11   4      387.28      404.41     15.96 o
  -5 -11  -4      387.23      392.36     15.96 o
   5  11   5      119.97      114.59      6.17 o
  -5 -11  -5      116.09      121.45      6.76 o
   5  11   6      192.77      187.66      9.60 o
  -5 -11  -6      192.54      187.37      8.72 o
   5  11   7      213.24      207.45     12.44 o
  -5 -11  -7      215.56      236.93     11.36 o
   5  11   8      178.48      157.00     12.05 o
  -5 -11  -8      180.77      191.77     12.83 o
   5  11   9        2.45       -1.47      3.43 o
  -5 -11  -9        2.76        6.17      3.23 o
   5  11  10      154.39      114.01     14.59 o
  -5 -11 -10      157.04      151.62     12.73 o
  -5 -11 -11       29.34       18.51      8.62 o
   5  12   0      313.74      342.41     13.03 o
   5  12   1       29.25       31.54      4.70 o
  -5 -12  -1       28.96       30.46      4.11 o
   5  12   2      926.63     1003.93     38.49 o
  -5 -12  -2      934.78      987.18     32.91 o
   5  12   3       29.09       26.64      4.11 o
  -5 -12  -3       28.94       31.05      4.41 o
   5  12   4      220.34      215.09     13.12 o
  -5 -12  -4      217.26      211.07     11.36 o
   5  12   5      387.25      385.90     20.18 o
  -5 -12  -5      392.92      423.41     22.53 o
   5  12   6      148.18      141.73     10.87 o
  -5 -12  -6      151.42      153.18      9.70 o
   5  12   7       29.89       29.29      6.56 o
  -5 -12  -7       29.11       20.57      3.82 o
   5  12   8      260.86      252.50     27.72 o
  -5 -12  -8      256.75      211.36     16.55 o
   5  12   9       58.78       58.77      9.70 o
  -5 -12  -9       58.25       56.81      7.44 o
   5  13   0      662.81      774.74     39.47 o
   5  13   1       58.01       56.81      5.97 o
  -5 -13  -1       60.94       53.97      5.97 o
   5  13   2       69.02       67.58      5.58 o
  -5 -13  -2       71.73       86.48      7.05 o
   5  13   3      341.63      370.13     19.69 o
  -5 -13  -3      343.61      387.66     22.23 o
   5  13   4       54.42       49.17      5.58 o
  -5 -13  -4       55.56       48.48      6.17 o
   5  13   5       55.31       51.42      6.17 o
  -5 -13  -5       53.71       56.71      6.46 o
   5  13   6      139.90      151.52     15.87 o
  -5 -13  -6      137.88      130.85     11.75 o
   5  13   7       45.83       45.05      7.54 o
  -5 -13  -7       46.45       47.70      4.90 o
   5  13   8       76.51       76.89     13.61 o
  -5 -13  -8       78.05       76.49     11.17 o
   5  14   0       96.82       86.29      8.23 o
   5  14   1       87.57       93.24      8.81 o
  -5 -14  -1       86.79      101.37     10.77 o
   5  14   2      250.86      316.95     26.25 o
  -5 -14  -2      249.24      283.65     23.51 o
   5  14   3       11.16       16.94      4.31 o
  -5 -14  -3       11.77        8.13      4.31 o
   5  14   4       47.68       42.31      5.48 o
  -5 -14  -4       48.97       48.48      6.17 o
   5  14   5      145.40      157.10     16.45 o
  -5 -14  -5      145.76      160.63     15.08 o
   5  14   6       17.04       23.41      8.42 o
  -5 -14  -6       18.10       13.52      4.70 o
   5  15   0       26.22       30.26      5.88 o
   5  15   1      182.96      182.76     17.04 o
  -5 -15  -1      180.18      185.90     15.18 o
   5  15   2       29.64       16.06      5.00 o
  -5 -15  -2       29.30       22.72      5.88 o
   5  15   3      123.20      116.16     14.99 o
  -5 -15  -3      122.57      130.76     12.73 o
   5  15   4      101.33       70.32     19.69 o
  -5 -15  -4       98.96       70.72     13.91 o
   6   0   0     4638.63     4512.00    105.00 o
   6   0   1      692.35      759.75     14.30 o
   6   0   2       11.35        4.70      2.06 o
   6   0   3     1026.76      910.59     18.61 o
   6   0   4      543.03      542.81     11.17 o
   6   0   5      848.46      802.65     15.08 o
   6   0   6      419.24      382.28      8.42 o
   6   0   7      800.36      805.98     16.06 o
   6   0   8      502.39      537.52     13.81 o
   6   0   9      290.20      306.57      8.23 o
   6   0  10       56.81       62.00      3.92 o
   6   0  11      220.92      218.81      8.52 o
   6   0  12      159.98      162.39      8.13 o
   6   0  13      315.88      386.59     33.40 o
   6   0  14       68.36       74.24      8.33 o
   6   1   0      162.70      199.32      4.70 o
   6   1   1      501.29      504.02     10.58 o
  -6  -1  -1      523.85      511.07     10.38 o
   6   1   2     2227.96     2351.35     43.19 o
  -6  -1  -2     2245.87     2449.78     44.76 o
   6   1   3      980.84     1062.20     19.98 o
  -6  -1  -3      996.38     1111.67     24.29 o
   6   1   4      458.95      448.29     10.19 o
  -6  -1  -4      457.24      442.90      9.70 o
   6   1   5      298.41      309.31      7.35 o
  -6  -1  -5      292.60      298.14      6.76 o
   6   1   6      277.04      276.79      6.86 o
  -6  -1  -6      277.49      277.38      6.56 o
   6   1   7      413.49      405.88     10.09 o
  -6  -1  -7      417.32      424.20      9.30 o
   6   1   8       89.94      100.98      4.90 o
  -6  -1  -8       85.40       88.44      4.41 o
   6   1   9       46.05       38.39      3.23 o
  -6  -1  -9       46.84       44.66      3.72 o
   6   1  10      611.25      651.52     18.41 o
  -6  -1 -10      607.24      627.14     17.14 o
   6   1  11      514.72      566.02     18.71 o
  -6  -1 -11      506.89      570.92     17.34 o
   6   1  12      228.63      267.00     12.34 o
  -6  -1 -12      231.35      277.18     13.81 o
   6   1  13      164.63      176.69     13.22 o
  -6  -1 -13      161.95      158.87     13.22 o
   6   1  14       16.49       12.93      4.02 o
  -6  -1 -14       16.87       13.22      4.90 o
   6   2   0     3270.88     3714.14     60.92 o
   6   2   1     2146.20     2165.55     37.90 o
  -6  -2  -1     2136.40     2123.72     38.98 o
   6   2   2      743.67      845.26     16.26 o
  -6  -2  -2      750.14      856.23     17.34 o
   6   2   3     1586.14     1646.34     34.18 o
  -6  -2  -3     1599.02     1687.68     34.77 o
   6   2   4      652.00      699.42     15.57 o
  -6  -2  -4      665.86      703.83     16.94 o
   6   2   5     1528.63     1545.76     30.07 o
  -6  -2  -5     1552.09     1556.92     27.13 o
   6   2   6     1237.22     1203.64     22.92 o
  -6  -2  -6     1214.93     1203.64     21.55 o
   6   2   7      784.50      796.09     17.34 o
  -6  -2  -7      778.24      786.49     15.18 o
   6   2   8       26.09       27.91      3.33 o
  -6  -2  -8       23.65       23.51      2.84 o
   6   2   9     1528.26     1535.57     41.04 o
  -6  -2  -9     1516.51     1532.73     38.10 o
   6   2  10      128.27      130.76      5.68 o
  -6  -2 -10      133.20      139.18      5.39 o
   6   2  11      139.62      141.33      6.66 o
  -6  -2 -11      136.98      148.68      6.86 o
   6   2  12      232.97      239.96     11.46 o
  -6  -2 -12      230.45      231.44     13.12 o
   6   2  13      370.38      411.76     27.91 o
  -6  -2 -13      370.18      398.93     31.05 o
   6   2  14      171.29      206.86     25.17 o
  -6  -2 -14      173.54      207.35     22.92 o
   6   3   0       43.16       39.77      2.64 o
   6   3   1      277.42      256.32      6.66 o
  -6  -3  -1      290.80      254.56      6.95 o
   6   3   2     1766.26     1758.10     32.52 o
  -6  -3  -2     1771.27     1740.08     37.90 o
   6   3   3      905.76      886.10     19.20 o
  -6  -3  -3      920.34      971.12     24.49 o
   6   3   4      491.18      479.05     10.38 o
  -6  -3  -4      485.51      482.77     11.85 o
   6   3   5       97.16      111.36      4.41 o
  -6  -3  -5       92.85      108.72      4.41 o
   6   3   6      243.47      246.62      6.86 o
  -6  -3  -6      235.35      249.27      6.86 o
   6   3   7      919.58      966.42     19.98 o
  -6  -3  -7      918.12      983.95     20.76 o
   6   3   8      139.34      142.12      5.39 o
  -6  -3  -8      132.57      132.52      5.39 o
   6   3   9       77.50       72.97      4.60 o
  -6  -3  -9       78.85       82.57      4.60 o
   6   3  10      348.15      350.84     12.73 o
  -6  -3 -10      347.83      366.51     11.66 o
   6   3  11      467.80      518.52     18.81 o
  -6  -3 -11      464.08      500.49     17.34 o
   6   3  12      322.86      356.61     16.65 o
  -6  -3 -12      326.98      399.91     22.72 o
   6   3  13      129.31      147.31     11.95 o
  -6  -3 -13      127.79      114.59      9.50 o
   6   3  14       38.75       51.52      7.15 o
  -6  -3 -14       39.16       52.99      7.44 o
   6   4   0     1841.18     1979.35     37.51 o
   6   4   1     1107.72     1061.03     21.16 o
  -6  -4  -1     1101.42     1000.79     21.16 o
   6   4   2      163.61      161.90      5.19 o
  -6  -4  -2      165.55      167.09      5.48 o
   6   4   3      275.11      274.34      7.35 o
  -6  -4  -3      273.54      288.74      8.81 o
   6   4   4      889.38      825.08     17.04 o
  -6  -4  -4      890.35      864.36     21.84 o
   6   4   5      696.98      671.11     14.10 o
  -6  -4  -5      695.76      676.11     15.18 o
   6   4   6      567.47      576.79     13.03 o
  -6  -4  -6      561.24      589.23     13.03 o
   6   4   7      489.63      481.20     11.66 o
  -6  -4  -7      483.50      493.93     12.73 o
   6   4   8      404.32      404.71     10.38 o
  -6  -4  -8      398.10      398.44     10.09 o
   6   4   9      352.95      373.07     11.17 o
  -6  -4  -9      349.30      377.38     12.24 o
   6   4  10       23.41       22.72      3.53 o
  -6  -4 -10       24.89       34.08      3.53 o
   6   4  11       63.11       56.81      4.31 o
  -6  -4 -11       62.59       63.86      5.78 o
   6   4  12       52.83       52.99      5.39 o
  -6  -4 -12       53.46       50.74      5.39 o
   6   4  13      230.79      226.25     21.74 o
  -6  -4 -13      232.71      215.09     18.71 o
   6   4  14      149.23      160.14     16.94 o
  -6  -4 -14      149.76      143.19     15.08 o
   6   5   0      594.85      602.65     12.15 o
   6   5   1      186.69      198.04      5.88 o
  -6  -5  -1      187.02      192.17      5.58 o
   6   5   2      627.64      669.06     13.22 o
  -6  -5  -2      631.44      632.13     12.93 o
   6   5   3      900.07      915.19     19.10 o
  -6  -5  -3      904.50      917.44     22.23 o
   6   5   4      961.26      906.57     17.83 o
  -6  -5  -4      968.43      938.40     24.00 o
   6   5   5      575.32      571.31     13.22 o
  -6  -5  -5      567.12      592.17     16.26 o
   6   5   6     1521.05     1472.00     34.38 o
  -6  -5  -6     1505.45     1496.10     33.79 o
   6   5   7       52.40       51.32      4.80 o
  -6  -5  -7       49.71       50.44      4.21 o
   6   5   8       10.92        2.94      3.04 o
  -6  -5  -8        9.90        3.33      3.04 o
   6   5   9      131.85      119.88      6.17 o
  -6  -5  -9      134.40      135.95      6.37 o
   6   5  10      180.65      201.67      8.62 o
  -6  -5 -10      180.80      195.79      8.91 o
   6   5  11      307.99      353.97     17.53 o
  -6  -5 -11      306.21      348.19     19.78 o
   6   5  12      183.42      209.80     15.28 o
  -6  -5 -12      180.73      192.75     13.61 o
   6   5  13       87.06       89.03      9.60 o
  -6  -5 -13       87.23       79.14      8.13 o
   6   6   0      209.33      199.32      5.58 o
   6   6   1     1683.30     1825.39     34.28 o
  -6  -6  -1     1677.98     1758.00     33.40 o
   6   6   2     1001.25     1064.16     19.30 o
  -6  -6  -2     1012.56     1040.66     21.25 o
   6   6   3      291.28      283.55      7.54 o
  -6  -6  -3      295.67      274.93      9.21 o
   6   6   4     1135.90     1132.33     27.23 o
  -6  -6  -4     1144.25     1140.66     28.60 o
   6   6   5      629.20      543.00     13.12 o
  -6  -6  -5      630.51      564.06     14.79 o
   6   6   6      511.72      509.21     14.59 o
  -6  -6  -6      502.46      510.29     14.59 o
   6   6   7      295.77      288.94     10.38 o
  -6  -6  -7      290.79      279.43      9.50 o
   6   6   8      174.40      149.46      6.56 o
  -6  -6  -8      173.40      163.86      6.56 o
   6   6   9      585.15      615.38     21.16 o
  -6  -6  -9      579.75      629.29     22.63 o
   6   6  10       12.63       19.49      3.53 o
  -6  -6 -10       10.68       18.51      3.53 o
   6   6  11        8.55        2.94      3.33 o
  -6  -6 -11        7.98        5.68      2.94 o
   6   6  12       17.36       18.22      4.02 o
  -6  -6 -12       15.76       15.77      4.02 o
   6   6  13      269.89      290.99     29.38 o
  -6  -6 -13      269.95      215.77     19.39 o
   6   7   0     1147.32     1156.04     22.33 o
   6   7   1      204.03      184.92      5.58 o
  -6  -7  -1      206.27      191.09      6.17 o
   6   7   2      535.31      535.46     10.87 o
  -6  -7  -2      537.42      521.75     12.54 o
   6   7   3      615.97      621.06     14.20 o
  -6  -7  -3      614.55      589.62     14.99 o
   6   7   4      169.24      152.40      5.48 o
  -6  -7  -4      169.52      173.95      7.64 o
   6   7   5       15.03       18.81      3.53 o
  -6  -7  -5       14.40       12.83      3.82 o
   6   7   6      352.99      356.22     12.93 o
  -6  -7  -6      346.25      360.24     11.85 o
   6   7   7      548.98      551.52     17.83 o
  -6  -7  -7      550.95      575.91     18.02 o
   6   7   8      135.97      132.42      6.27 o
  -6  -7  -8      131.23      124.10      6.86 o
   6   7   9       24.74       27.62      3.62 o
  -6  -7  -9       25.95       24.19      3.62 o
   6   7  10      141.05      144.47      8.13 o
  -6  -7 -10      140.75      147.90      7.54 o
   6   7  11      333.35      303.04     18.81 o
  -6  -7 -11      328.49      308.82     19.88 o
   6   7  12      167.19      160.92     15.67 o
  -6  -7 -12      163.19      151.23     13.42 o
   6   7  13      102.65       78.75     20.27 o
   6   8   0      913.25      947.12     18.71 o
   6   8   1      411.57      401.57      9.50 o
  -6  -8  -1      406.33      388.15      9.21 o
   6   8   2      174.63      169.25      5.48 o
  -6  -8  -2      168.77      166.70      5.48 o
   6   8   3      203.35      198.04      6.07 o
  -6  -8  -3      200.90      185.80      6.07 o
   6   8   4      462.08      434.19     10.77 o
  -6  -8  -4      454.55      450.25     12.15 o
   6   8   5      562.60      559.75     21.35 o
  -6  -8  -5      562.76      580.71     19.98 o
   6   8   6      629.52      615.48     19.78 o
  -6  -8  -6      621.82      630.08     20.27 o
   6   8   7       34.62       35.26      4.31 o
  -6  -8  -7       32.67       33.99      4.02 o
   6   8   8      210.61      205.98      9.30 o
  -6  -8  -8      214.95      213.71      9.30 o
   6   8   9      328.96      329.19     16.16 o
  -6  -8  -9      326.91      329.78     15.48 o
   6   8  10      149.52      153.67     11.07 o
  -6  -8 -10      149.00      145.35     10.28 o
   6   8  11      117.79      101.76     10.38 o
  -6  -8 -11      116.72       90.99      8.72 o
   6   8  12       28.31       17.24      4.90 o
  -6  -8 -12       26.52       21.16      6.76 o
   6   9   0      236.79      217.44      6.17 o
   6   9   1       42.40       37.90      3.33 o
  -6  -9  -1       40.18       38.98      3.62 o
   6   9   2      760.20      785.71     20.76 o
  -6  -9  -2      741.94      757.99     19.88 o
   6   9   3      173.40      163.66      6.37 o
  -6  -9  -3      179.27      168.95      6.37 o
   6   9   4      206.79      202.06      8.03 o
  -6  -9  -4      201.04      208.72      8.62 o
   6   9   5       23.54       19.78      4.70 o
  -6  -9  -5       22.46       23.90      4.70 o
   6   9   6      429.22      426.35     17.43 o
  -6  -9  -6      418.81      433.21     19.69 o
   6   9   7      153.89      155.24      9.21 o
  -6  -9  -7      152.15      151.91      8.13 o
   6   9   8      162.55      160.92     10.87 o
  -6  -9  -8      164.95      167.78     10.58 o
   6   9   9       97.61       88.15      7.64 o
  -6  -9  -9       97.64       84.62      6.56 o
   6   9  10      289.72      280.32     42.61 o
  -6  -9 -10      294.23      207.84     17.04 o
   6   9  11       85.94       53.18      8.23 o
  -6  -9 -11       83.63      101.47     11.85 o
   6  10   0      221.79      227.33      7.93 o
   6  10   1      333.63      341.73     10.77 o
  -6 -10  -1      333.61      331.15     10.19 o
   6  10   2      158.23      164.94      6.86 o
  -6 -10  -2      157.51      165.72      6.56 o
   6  10   3      110.85      108.23      5.58 o
  -6 -10  -3      113.62      112.93      5.58 o
   6  10   4      335.41      309.80     11.85 o
  -6 -10  -4      330.92      347.90     12.93 o
   6  10   5      348.70      366.51     15.96 o
  -6 -10  -5      346.20      357.59     15.67 o
   6  10   6      572.63      636.83     39.28 o
  -6 -10  -6      565.73      633.80     31.54 o
   6  10   7      121.06      138.69     10.58 o
  -6 -10  -7      118.26      118.81      6.95 o
   6  10   8      140.15      144.47     12.93 o
  -6 -10  -8      141.60      146.23     10.68 o
   6  10   9      161.32      164.25     14.59 o
  -6 -10  -9      158.21      180.51     14.30 o
   6  10  10      105.65       97.26     11.66 o
  -6 -10 -10      108.29      119.10     10.19 o
   6  11   0      519.68      542.42     17.92 o
   6  11   1      140.77      144.86      6.76 o
  -6 -11  -1      142.17      138.10      6.76 o
   6  11   2      260.60      258.77     10.48 o
  -6 -11  -2      262.61      269.54     10.48 o
   6  11   3      291.52      304.70     12.54 o
  -6 -11  -3      288.37      309.60     12.24 o
   6  11   4      346.78      341.92     17.24 o
  -6 -11  -4      347.65      364.74     18.22 o
   6  11   5       36.28       34.57      4.90 o
  -6 -11  -5       37.14       38.59      4.31 o
   6  11   6       45.61       49.27      6.66 o
  -6 -11  -6       42.52       46.62      4.60 o
   6  11   7      109.87      104.70      9.40 o
  -6 -11  -7      109.23      117.53      8.42 o
   6  11   8      113.87      100.49     10.28 o
  -6 -11  -8      110.56       98.73      8.72 o
   6  11   9       12.35       15.28      6.27 o
  -6 -11  -9       12.44       12.05      4.11 o
   6  12   0      525.93      615.48     27.82 o
   6  12   1      293.19      319.89     16.16 o
  -6 -12  -1      288.72      310.09     16.16 o
   6  12   2      206.19      215.28     11.56 o
  -6 -12  -2      212.32      221.06     10.68 o
   6  12   3       83.19       87.86      6.37 o
  -6 -12  -3       82.12       90.60      5.97 o
   6  12   4      152.70      152.70     11.85 o
  -6 -12  -4      158.63      159.65     10.68 o
   6  12   5      230.70      254.07     22.33 o
  -6 -12  -5      228.77      256.12     17.04 o
   6  12   6      833.72      899.81     95.40 o
  -6 -12  -6      826.30      873.17     60.04 o
   6  12   7       10.14       14.30      5.09 o
  -6 -12  -7       10.03        7.35      3.23 o
   6  12   8       33.38       37.41      7.44 o
  -6 -12  -8       31.91       30.95      5.78 o
   6  13   0        1.16        5.68      4.31 o
   6  13   1       65.29       71.01      6.56 o
  -6 -13  -1       64.01       71.01      7.25 o
   6  13   2      244.08      233.01     16.06 o
  -6 -13  -2      244.10      267.00     21.65 o
   6  13   3       51.55       54.95      6.27 o
  -6 -13  -3       53.13       49.36      6.27 o
   6  13   4      294.65      345.25     38.49 o
  -6 -13  -4      295.88      337.03     30.26 o
   6  13   5       21.57       24.49      6.07 o
  -6 -13  -5       21.70       25.47      4.70 o
   6  13   6       22.07       21.55      5.97 o
  -6 -13  -6       19.82       17.83      3.92 o
   6  14   0      145.98      157.49     15.28 o
   6  14   1      133.33      146.03     15.08 o
  -6 -14  -1      132.95      138.30     13.22 o
   6  14   2       74.85       80.41      8.81 o
  -6 -14  -2       77.99       73.85      9.60 o
   6  14   3       11.97       11.46      6.37 o
  -6 -14  -3       11.10        6.76      5.58 o
   6  14   4       89.36       69.44     12.15 o
  -6 -14  -4       89.36       78.16      9.11 o
   7   0   1     1079.17     1187.38     23.70 o
   7   0   2        8.74        9.79      2.84 o
   7   0   3     1142.53     1218.23     23.70 o
   7   0   4        0.01        0.00      2.74 o
   7   0   5      196.22      200.00      5.48 o
   7   0   6      553.25      561.91     11.85 o
   7   0   7      772.62      748.39     15.87 o
   7   0   8        3.93        2.45      2.74 o
   7   0   9        4.55        7.54      2.74 o
   7   0  10       92.45       85.60      4.80 o
   7   0  11      568.16      635.36     31.15 o
   7   0  12       26.49       28.50      4.21 o
   7   0  13       27.54       29.87      5.78 o
   7   1   0       60.57       58.67      3.13 o
   7   1   1     2370.90     2390.13     44.96 o
  -7  -1  -1     2379.16     2353.99     45.25 o
   7   1   2      113.33      103.43      4.21 o
  -7  -1  -2      112.91      105.39      4.80 o
   7   1   3      213.40      200.49      5.78 o
  -7  -1  -3      217.10      199.32      6.07 o
   7   1   4      172.71      162.20      4.90 o
  -7  -1  -4      173.09      171.70      5.68 o
   7   1   5     2212.83     2153.30     41.33 o
  -7  -1  -5     2213.67     2235.58     46.72 o
   7   1   6      474.74      453.29     10.09 o
  -7  -1  -6      478.29      481.79     11.36 o
   7   1   7      104.33      105.68      4.60 o
  -7  -1  -7      105.23      108.72      4.80 o
   7   1   8        2.16        3.92      2.74 o
  -7  -1  -8        2.25        0.78      2.45 o
   7   1   9      680.10      713.92     21.74 o
  -7  -1  -9      678.07      704.41     24.88 o
   7   1  10       21.14       17.04      3.13 o
  -7  -1 -10       21.00       19.20      3.43 o
   7   1  11       21.86       20.08      3.43 o
  -7  -1 -11       22.46       18.12      3.23 o
   7   1  12        9.77       12.05      3.33 o
  -7  -1 -12        9.55        6.86      2.94 o
   7   1  13      274.19      273.85     28.31 o
  -7  -1 -13      275.51      308.92     33.79 o
   7   2   0      880.67      830.27     15.67 o
   7   2   1      968.91      948.39     18.22 o
  -7  -2  -1      969.45      949.18     22.63 o
   7   2   2        6.57        5.29      2.55 o
  -7  -2  -2        6.55        8.03      3.13 o
   7   2   3     1206.03     1248.79     25.27 o
  -7  -2  -3     1209.20     1234.78     25.27 o
   7   2   4      308.51      283.84      7.35 o
  -7  -2  -4      307.40      293.34      8.42 o
   7   2   5      680.97      670.53     14.59 o
  -7  -2  -5      680.16      690.70     16.75 o
   7   2   6     3226.64     3184.56     63.37 o
  -7  -2  -6     3232.81     3200.91     73.26 o
   7   2   7      993.82     1031.16     22.92 o
  -7  -2  -7      997.11     1029.59     22.33 o
   7   2   8      114.26      105.58      4.90 o
  -7  -2  -8      114.52      103.33      5.48 o
   7   2   9       48.78       42.70      3.72 o
  -7  -2  -9       48.71       41.82      3.92 o
   7   2  10       87.02       79.73      5.09 o
  -7  -2 -10       85.99       71.89      4.90 o
   7   2  11      637.84      708.72     35.85 o
  -7  -2 -11      639.19      699.52     34.57 o
   7   2  12      124.22      138.20      9.30 o
  -7  -2 -12      123.93      134.28     10.87 o
   7   2  13       36.74       38.00      7.05 o
  -7  -2 -13       36.62       40.74      6.46 o
   7   3   0       68.41       74.73      3.62 o
   7   3   1     1655.68     1757.02     38.79 o
  -7  -3  -1     1665.67     1696.20     36.14 o
   7   3   2       16.77       11.66      3.04 o
  -7  -3  -2       17.69        9.11      3.23 o
   7   3   3      298.02      290.60      8.23 o
  -7  -3  -3      298.09      280.71      7.64 o
   7   3   4      184.22      167.19      5.39 o
  -7  -3  -4      185.77      171.79      5.88 o
   7   3   5     2141.56     2093.46     44.07 o
  -7  -3  -5     2151.63     2125.88     45.64 o
   7   3   6      738.43      748.10     16.36 o
  -7  -3  -6      743.70      766.61     17.63 o
   7   3   7       89.67       79.82      5.09 o
  -7  -3  -7       89.29       82.18      4.60 o
   7   3   8      220.47      219.20      8.03 o
  -7  -3  -8      222.58      211.95      7.74 o
   7   3   9      695.27      721.46     25.56 o
  -7  -3  -9      688.25      704.41     24.98 o
   7   3  10       48.94       48.58      4.51 o
  -7  -3 -10       48.44       46.33      4.02 o
   7   3  11       39.93       28.21      3.53 o
  -7  -3 -11       39.74       40.94      5.58 o
   7   3  12       17.19       17.24      3.43 o
  -7  -3 -12       16.76       18.81      3.72 o
   7   3  13      233.89      231.93     25.07 o
  -7  -3 -13      237.40      273.85     28.70 o
   7   4   0        5.10        9.40      2.74 o
   7   4   1      757.51      805.88     17.04 o
  -7  -4  -1      751.66      777.19     16.55 o
   7   4   2        5.27        8.81      2.74 o
  -7  -4  -2        5.41        4.70      3.04 o
   7   4   3      986.71     1036.25     24.78 o
  -7  -4  -3      982.03     1020.97     24.29 o
   7   4   4      174.29      174.83      6.17 o
  -7  -4  -4      174.68      193.73      6.17 o
   7   4   5      140.13      144.96      5.58 o
  -7  -4  -5      137.74      150.44      6.07 o
   7   4   6      453.03      424.10     10.68 o
  -7  -4  -6      457.10      443.98     11.46 o
   7   4   7      760.76      747.90     22.04 o
  -7  -4  -7      771.99      754.27     19.98 o
   7   4   8       76.09       69.64      4.80 o
  -7  -4  -8       75.58       72.18      4.80 o
   7   4   9        7.33        5.00      3.23 o
  -7  -4  -9        7.55        2.74      2.94 o
   7   4  10       20.09       20.37      3.72 o
  -7  -4 -10       19.51       14.59      3.23 o
   7   4  11      398.99      443.49     27.23 o
  -7  -4 -11      404.97      440.85     31.83 o
   7   4  12       67.38       62.00      6.66 o
  -7  -4 -12       67.73       59.45      6.07 o
   7   4  13       45.32       40.94      8.23 o
  -7  -4 -13       45.01       33.01      8.72 o
   7   5   0       24.79       19.20      3.04 o
   7   5   1     1432.86     1392.28     28.89 o
  -7  -5  -1     1435.09     1365.24     28.31 o
   7   5   2      213.51      244.96      7.15 o
  -7  -5  -2      217.98      257.59      7.44 o
   7   5   3       59.56       54.36      4.31 o
  -7  -5  -3       63.03       56.51      3.82 o
   7   5   4        8.80        6.46      3.43 o
  -7  -5  -4        8.87        6.76      3.04 o
   7   5   5     2245.59     2183.18     54.65 o
  -7  -5  -5     2273.76     2278.18     49.36 o
   7   5   6      287.28      275.81     10.48 o
  -7  -5  -6      293.07      306.17     10.77 o
   7   5   7      142.41      139.57      6.46 o
  -7  -5  -7      141.03      145.55      6.76 o
   7   5   8       60.42       54.46      4.90 o
  -7  -5  -8       58.95       47.11      3.82 o
   7   5   9      461.62      484.14     25.37 o
  -7  -5  -9      451.88      475.03     23.80 o
   7   5  10       28.33       28.21      4.41 o
  -7  -5 -10       27.91       30.56      3.82 o
   7   5  11        5.72        6.66      3.43 o
  -7  -5 -11        5.13        2.45      2.94 o
   7   5  12       21.86       19.10      3.72 o
  -7  -5 -12       22.43       27.03      4.31 o
   7   6   0      154.14      170.81      5.78 o
   7   6   1      420.39      423.22      9.60 o
  -7  -6  -1      433.95      447.70     10.68 o
   7   6   2      193.75      185.90      6.27 o
  -7  -6  -2      194.70      190.60      5.97 o
   7   6   3      984.32      978.56     24.19 o
  -7  -6  -3      986.03      948.59     22.33 o
   7   6   4        5.26        3.04      3.43 o
  -7  -6  -4        5.68       -0.29      3.04 o
   7   6   5      531.08      507.45     17.63 o
  -7  -6  -5      524.72      512.74     14.59 o
   7   6   6      229.71      237.42     10.77 o
  -7  -6  -6      233.39      238.98      8.91 o
   7   6   7     1303.51     1321.46     47.01 o
  -7  -6  -7     1329.69     1439.29     47.01 o
   7   6   8       17.48       18.81      3.62 o
  -7  -6  -8       17.02       20.67      3.62 o
   7   6   9       12.21        7.74      3.92 o
  -7  -6  -9       12.14       14.20      3.62 o
   7   6  10        6.28        9.01      3.43 o
  -7  -6 -10        5.92        6.66      2.94 o
   7   6  11      212.49      200.59     16.16 o
  -7  -6 -11      207.39      211.36     16.85 o
   7   6  12       12.95       16.16      4.90 o
  -7  -6 -12       12.97       12.54      4.21 o
   7   7   0       25.96       27.13      3.23 o
   7   7   1      422.73      410.78      9.70 o
  -7  -7  -1      421.85      408.92     10.19 o
   7   7   2      366.73      352.31      9.11 o
  -7  -7  -2      370.38      347.31      8.23 o
   7   7   3      411.43      412.15     12.24 o
  -7  -7  -3      410.02      409.99     11.95 o
   7   7   4       31.53       29.68      3.72 o
  -7  -7  -4       32.64       33.01      3.72 o
   7   7   5     1824.43     1790.52     58.57 o
  -7  -7  -5     1846.63     1877.20     47.70 o
   7   7   6       61.74       55.14      5.29 o
  -7  -7  -6       64.61       65.13      4.51 o
   7   7   7       34.42       31.54      4.21 o
  -7  -7  -7       34.38       28.40      3.62 o
   7   7   8      164.00      137.71      7.84 o
  -7  -7  -8      167.02      167.19      9.21 o
   7   7   9      455.58      454.66     30.56 o
  -7  -7  -9      450.61      501.47     33.50 o
   7   7  10       73.04       62.29      5.78 o
  -7  -7 -10       72.51       71.70      5.78 o
   7   7  11       64.98       54.95      6.46 o
  -7  -7 -11       64.07       59.65      6.76 o
   7   8   0      210.64      235.16      7.74 o
   7   8   1      470.13      453.97     12.44 o
  -7  -8  -1      464.29      449.17     11.95 o
   7   8   2       83.81       80.41      4.41 o
  -7  -8  -2       83.37       62.29      3.82 o
   7   8   3      231.29      233.30      7.64 o
  -7  -8  -3      221.30      221.65      7.44 o
   7   8   4       72.18       67.09      4.90 o
  -7  -8  -4       71.04       67.39      4.60 o
   7   8   5      285.18      302.35     14.89 o
  -7  -8  -5      280.78      293.93     11.07 o
   7   8   6      561.40      555.54     24.98 o
  -7  -8  -6      568.25      570.92     18.22 o
   7   8   7      882.97      941.34     49.17 o
  -7  -8  -7      903.65      984.34     43.78 o
   7   8   8       93.81       92.36      8.91 o
  -7  -8  -8       92.78       94.22      7.05 o
   7   8   9       59.41       71.99      7.74 o
  -7  -8  -9       59.49       61.22      5.48 o
   7   8  10       97.97       81.29      9.89 o
  -7  -8 -10       97.48       88.64      7.35 o
   7   8  11      174.23      151.32     18.22 o
  -7  -8 -11      177.37      167.09     17.63 o
   7   9   0      473.62      476.60     14.59 o
   7   9   1      248.26      236.24      8.42 o
  -7  -9  -1      250.23      246.43      8.42 o
   7   9   2      295.91      315.38     10.68 o
  -7  -9  -2      296.32      325.76     10.38 o
   7   9   3      351.19      325.76     11.17 o
  -7  -9  -3      344.65      348.09     12.54 o
   7   9   4       57.02       48.58      5.29 o
  -7  -9  -4       58.45       61.61      4.70 o
   7   9   5      789.60      865.83     48.38 o
  -7  -9  -5      806.66      903.93     48.38 o
   7   9   6       50.13       48.09      5.29 o
  -7  -9  -6       53.00       54.36      4.70 o
   7   9   7       10.54       14.40      3.92 o
  -7  -9  -7       10.15       13.32      3.33 o
   7   9   8      184.66      208.82     17.83 o
  -7  -9  -8      186.40      209.11     14.69 o
   7   9   9      317.11      329.19     32.13 o
  -7  -9  -9      315.32      347.80     27.13 o
   7   9  10       55.78       39.08      8.33 o
  -7  -9 -10       56.86       54.65      6.95 o
   7  10   0      187.09      214.20      8.52 o
   7  10   1      173.09      169.74      6.95 o
  -7 -10  -1      175.18      179.43      7.35 o
   7  10   2       12.83       13.61      3.43 o
  -7 -10  -2       13.21       14.20      3.23 o
   7  10   3      329.79      322.53     14.69 o
  -7 -10  -3      326.05      342.32     15.77 o
   7  10   4       10.73        6.86      4.02 o
  -7 -10  -4       10.51       12.05      3.43 o
   7  10   5      261.54      294.42     18.02 o
  -7 -10  -5      257.33      285.02     14.69 o
   7  10   6       96.41      100.69     10.09 o
  -7 -10  -6       99.08      111.56      8.33 o
   7  10   7      595.44      628.61     50.44 o
  -7 -10  -7      611.82      671.51     44.66 o
   7  10   8       18.86       18.51      3.92 o
  -7 -10  -8       19.15       17.73      3.62 o
   7  10   9       24.87       33.79      6.76 o
  -7 -10  -9       25.01       27.03      5.19 o
   7  11   0        0.92       -0.69      3.43 o
   7  11   1      334.65      366.12     18.22 o
  -7 -11  -1      336.79      376.79     17.73 o
   7  11   2      257.26      276.50     13.61 o
  -7 -11  -2      263.35      295.30     14.20 o
   7  11   3      140.36      128.21      9.60 o
  -7 -11  -3      142.86      154.36     11.07 o
   7  11   4       65.20       63.86      7.25 o
  -7 -11  -4       66.37       68.37      5.97 o
   7  11   5      536.14      563.28     43.68 o
  -7 -11  -5      548.00      630.37     39.67 o
   7  11   6       12.26       15.48      4.31 o
  -7 -11  -6       13.61        9.21      3.43 o
   7  11   7        7.75        5.09      3.53 o
  -7 -11  -7        7.45        6.66      3.23 o
   7  11   8       18.44        6.46      6.17 o
  -7 -11  -8       18.87       23.41      5.48 o
   7  12   0       16.14       21.74      4.60 o
   7  12   1      200.18      209.80     14.99 o
  -7 -12  -1      202.77      211.66     16.36 o
   7  12   2       62.18       53.09      5.88 o
  -7 -12  -2       63.08       55.04      6.76 o
   7  12   3      173.01      137.51     12.63 o
  -7 -12  -3      177.04      159.55     14.20 o
   7  12   4      154.61      151.23     16.65 o
  -7 -12  -4      156.96      136.93     10.48 o
   7  12   5        2.13        3.72      4.31 o
  -7 -12  -5        1.72        1.08      3.33 o
   7  12   6       71.69       74.54      9.99 o
  -7 -12  -6       73.31       70.32      6.86 o
   7  13   0       69.24       60.04      8.33 o
   7  13   1      296.83      257.79     19.78 o
  -7 -13  -1      301.37      275.81     26.74 o
   7  13   2      101.29       99.61     12.93 o
  -7 -13  -2      100.94      120.08     15.77 o
   7  13   3        9.18       14.50      9.50 o
  -7 -13  -3        8.36        8.33      7.93 o
   7  13   4       53.16       41.92     10.68 o
  -7 -13  -4       53.14       39.57     10.68 o
   8   0   0       37.57       65.03      5.29 o
   8   0   1      289.51      264.65      7.35 o
   8   0   2        0.12        6.86      2.94 o
   8   0   3      197.96      196.87      6.46 o
   8   0   4      157.51      139.18      5.29 o
   8   0   5      851.60      841.54     21.74 o
   8   0   6      139.36      122.72      5.09 o
   8   0   7      149.50      126.54      6.56 o
   8   0   8       67.18       61.51      4.60 o
   8   0   9      501.25      543.79     27.72 o
   8   0  10      168.22      167.78     13.42 o
   8   0  11       23.56       16.36      3.53 o
   8   0  12        0.38       11.07      5.68 o
   8   1   0      203.35      237.02      6.17 o
   8   1   1      483.73      479.83     11.66 o
  -8  -1  -1      474.10      480.32     12.24 o
   8   1   2      910.77      934.98     20.47 o
  -8  -1  -2      907.25      935.86     21.06 o
   8   1   3      398.96      373.27     10.97 o
  -8  -1  -3      396.41      381.10     10.97 o
   8   1   4       24.13       30.17      3.33 o
  -8  -1  -4       25.04       30.17      3.33 o
   8   1   5      895.57      909.41     24.68 o
  -8  -1  -5      895.61      911.96     23.90 o
   8   1   6        3.46        6.17      2.94 o
  -8  -1  -6        5.00        4.02      2.94 o
   8   1   7     1212.12     1227.05     44.56 o
  -8  -1  -7     1212.98     1223.13     39.67 o
   8   1   8      478.42      461.81     17.53 o
  -8  -1  -8      474.77      452.89     18.32 o
   8   1   9       54.37       55.63      4.90 o
  -8  -1  -9       54.72       51.32      4.51 o
   8   1  10       14.49       11.46      3.33 o
  -8  -1 -10       15.19        7.93      3.33 o
   8   1  11      205.10      224.39     18.12 o
  -8  -1 -11      206.39      224.98     18.90 o
   8   1  12      301.96      302.26     28.40 o
  -8  -1 -12      299.36      291.58     23.51 o
   8   2   0        3.70        9.89      3.13 o
   8   2   1      621.81      657.50     15.96 o
  -8  -2  -1      631.45      655.15     16.75 o
   8   2   2       12.50       12.63      2.94 o
  -8  -2  -2       12.94        9.70      3.13 o
   8   2   3      236.37      226.45      6.86 o
  -8  -2  -3      236.05      231.93      7.05 o
   8   2   4      295.39      305.39      8.81 o
  -8  -2  -4      289.94      320.57      9.50 o
   8   2   5      436.31      426.94     12.15 o
  -8  -2  -5      424.13      402.06     12.15 o
   8   2   6      279.23      285.51     10.28 o
  -8  -2  -6      276.51      275.91      8.81 o
   8   2   7      100.22       91.38      5.19 o
  -8  -2  -7      100.57       90.70      4.90 o
   8   2   8      431.53      427.72     16.94 o
  -8  -2  -8      434.43      420.08     15.48 o
   8   2   9      293.33      309.01     16.45 o
  -8  -2  -9      295.78      324.78     16.94 o
   8   2  10      159.46      182.47     13.91 o
  -8  -2 -10      158.25      181.98     12.93 o
   8   2  11       27.19       23.51      3.53 o
  -8  -2 -11       28.19       23.21      5.29 o
   8   2  12        4.03       -0.69      5.09 o
  -8  -2 -12        3.84        6.56      6.07 o
   8   3   0       43.51       46.92      4.80 o
   8   3   1      594.70      610.00     14.89 o
  -8  -3  -1      590.79      599.61     15.18 o
   8   3   2      605.85      621.46     16.36 o
  -8  -3  -2      603.94      610.78     15.38 o
   8   3   3      391.36      417.63     11.75 o
  -8  -3  -3      393.17      413.52     11.75 o
   8   3   4      122.46      115.08      5.39 o
  -8  -3  -4      122.12      110.87      5.39 o
   8   3   5      718.86      710.39     19.30 o
  -8  -3  -5      722.15      706.28     19.88 o
   8   3   6      139.26      132.62      6.07 o
  -8  -3  -6      132.48      122.82      5.78 o
   8   3   7      680.82      679.34     23.21 o
  -8  -3  -7      665.61      675.13     22.23 o
   8   3   8      377.39      366.21     17.43 o
  -8  -3  -8      378.96      369.25     17.43 o
   8   3   9       24.90       27.82      3.53 o
  -8  -3  -9       25.50       24.00      3.53 o
   8   3  10       57.61       58.28      6.27 o
  -8  -3 -10       59.70       60.04      5.78 o
   8   3  11      249.43      261.71     22.92 o
  -8  -3 -11      251.77      265.92     24.88 o
   8   3  12      222.37      233.69     31.93 o
  -8  -3 -12      222.65      248.48     34.57 o
   8   4   0        0.88        7.25      3.43 o
   8   4   1      362.96      324.88      8.81 o
  -8  -4  -1      364.75      342.22      9.40 o
   8   4   2       43.62       44.27      4.21 o
  -8  -4  -2       45.29       51.71      4.21 o
   8   4   3      135.85      129.58      5.78 o
  -8  -4  -3      135.53      124.59      5.78 o
   8   4   4      163.47      146.62      6.27 o
  -8  -4  -4      158.26      147.01      6.27 o
   8   4   5      708.87      691.68     19.78 o
  -8  -4  -5      697.03      699.32     20.27 o
   8   4   6      195.84      208.33      8.62 o
  -8  -4  -6      194.50      213.52      9.40 o
   8   4   7      166.27      150.05      7.25 o
  -8  -4  -7      165.10      153.58      6.56 o
   8   4   8      137.69      133.40      7.35 o
  -8  -4  -8      137.57      134.18      7.54 o
   8   4   9      264.94      255.05     17.53 o
  -8  -4  -9      267.36      288.05     20.08 o
   8   4  10      103.77      105.78     10.19 o
  -8  -4 -10      104.73      117.73     10.77 o
   8   4  11       14.75       17.53      3.82 o
  -8  -4 -11       15.37       12.34      3.82 o
   8   5   0       45.04       44.86      3.72 o
   8   5   1      133.19      125.66      5.29 o
  -8  -5  -1      137.96      119.30      5.29 o
   8   5   2      678.98      712.84     21.06 o
  -8  -5  -2      681.44      714.11     21.94 o
   8   5   3      429.59      415.87     12.93 o
  -8  -5  -3      435.22      398.44     12.15 o
   8   5   4       22.01       15.18      3.33 o
  -8  -5  -4       23.60       27.82      3.62 o
   8   5   5      734.19      736.15     28.50 o
  -8  -5  -5      730.99      744.47     26.93 o
   8   5   6       32.20       27.52      3.82 o
  -8  -5  -6       27.93       25.96      3.82 o
   8   5   7     1315.29     1395.22     72.87 o
  -8  -5  -7     1313.75     1378.17     63.17 o
   8   5   8      499.54      482.96     26.15 o
  -8  -5  -8      495.67      497.95     24.29 o
   8   5   9        6.71        8.52      3.72 o
  -8  -5  -9        7.35       10.87      3.13 o
   8   5  10       24.43       24.29      4.21 o
  -8  -5 -10       23.38       21.16      3.92 o
   8   5  11       91.10       97.16     10.87 o
  -8  -5 -11       87.79       84.53      7.05 o
   8   6   0      159.59      159.94      6.27 o
   8   6   1      174.61      172.97      6.46 o
  -8  -6  -1      167.65      172.48      6.76 o
   8   6   2       67.74       56.02      4.60 o
  -8  -6  -2       70.77       63.47      4.31 o
   8   6   3      210.53      203.23      8.03 o
  -8  -6  -3      210.62      198.63      7.44 o
   8   6   4      101.59      111.75      6.37 o
  -8  -6  -4      102.69      118.90      5.78 o
   8   6   5      619.91      637.81     24.98 o
  -8  -6  -5      621.71      656.72     22.33 o
   8   6   6      241.85      239.77     13.61 o
  -8  -6  -6      234.18      232.23     11.07 o
   8   6   7       78.36       70.62      5.78 o
  -8  -6  -7       75.34       74.24      5.19 o
   8   6   8      117.94      109.99      8.81 o
  -8  -6  -8      117.55      118.51      9.40 o
   8   6   9      299.73      280.12     25.27 o
  -8  -6  -9      299.76      318.22     23.41 o
   8   6  10      145.79      127.52     12.44 o
  -8  -6 -10      145.78      156.71     11.75 o
   8   7   0      200.04      209.31      8.03 o
   8   7   1      449.43      477.18     16.45 o
  -8  -7  -1      455.66      497.65     17.04 o
   8   7   2      297.91      285.31     10.38 o
  -8  -7  -2      301.88      294.62     10.38 o
   8   7   3      152.19      155.14      7.05 o
  -8  -7  -3      153.33      151.32      6.27 o
   8   7   4        8.86        4.90      3.23 o
  -8  -7  -4        7.58       10.19      3.04 o
   8   7   5      257.74      262.20     15.87 o
  -8  -7  -5      256.97      264.84     12.63 o
   8   7   6      220.70      240.84     14.20 o
  -8  -7  -6      216.38      231.15     11.75 o
   8   7   7      543.22      585.90     41.23 o
  -8  -7  -7      539.96      621.06     38.49 o
   8   7   8      351.32      374.44     29.19 o
  -8  -7  -8      348.79      382.77     30.75 o
   8   7   9       44.49       47.40      5.78 o
  -8  -7  -9       45.06       43.59      4.70 o
   8   7  10       12.04        7.25      4.70 o
  -8  -7 -10       11.50       10.19      5.09 o
   8   8   0      217.77      221.94      8.52 o
   8   8   1      399.85      409.70     14.40 o
  -8  -8  -1      390.46      395.89     13.52 o
   8   8   2      305.95      317.73     11.75 o
  -8  -8  -2      310.99      336.24     11.75 o
   8   8   3      253.00      263.96     13.32 o
  -8  -8  -3      248.05      266.21     11.46 o
   8   8   4      287.15      326.45     18.32 o
  -8  -8  -4      283.38      325.66     13.91 o
   8   8   5      148.45      147.70     10.48 o
  -8  -8  -5      143.51      145.25      8.03 o
   8   8   6      187.59      211.27     16.16 o
  -8  -8  -6      180.95      208.43     13.91 o
   8   8   7       19.20       12.44      3.33 o
  -8  -8  -7       19.84       15.28      3.33 o
   8   8   8      135.74      133.20     12.93 o
  -8  -8  -8      137.21      142.02     11.75 o
   8   8   9      131.88      133.30     13.22 o
  -8  -8  -9      133.58      133.11     10.38 o
   8   9   0      162.36      179.73      8.81 o
   8   9   1      361.99      381.00     17.83 o
  -8  -9  -1      363.07      396.67     18.12 o
   8   9   2       84.10       78.45      5.58 o
  -8  -9  -2       81.08       99.61      6.37 o
   8   9   3      140.00      140.84      8.91 o
  -8  -9  -3      141.27      150.34      7.84 o
   8   9   4        1.41       -0.29      3.72 o
  -8  -9  -4        1.30        1.37      3.23 o
   8   9   5      159.46      168.27     13.91 o
  -8  -9  -5      157.86      168.86     13.03 o
   8   9   6      197.86      219.88     18.22 o
  -8  -9  -6      195.79      232.91     17.04 o
   8   9   7      288.98      287.07     25.37 o
  -8  -9  -7      285.99      292.85     22.72 o
   8   9   8      260.21      216.26     17.92 o
  -8  -9  -8      256.05      239.47     17.24 o
   8  10   0       42.32       40.65      5.00 o
   8  10   1      214.55      209.60     14.40 o
  -8 -10  -1      213.08      231.83     15.87 o
   8  10   2       32.91       24.98      4.21 o
  -8 -10  -2       34.27       38.00      4.90 o
   8  10   3      153.08      144.86     11.85 o
  -8 -10  -3      151.58      184.62     14.89 o
   8  10   4      101.17       93.24      9.11 o
  -8 -10  -4       99.27       98.83      8.33 o
   8  10   5      143.72      135.95     12.05 o
  -8 -10  -5      140.17      136.63     11.36 o
   8  10   6       81.43       75.03      6.95 o
  -8 -10  -6       77.05       78.16      7.64 o
   8  10   7        3.58        7.64      3.72 o
  -8 -10  -7        4.12        5.00      4.31 o
   8  11   0        1.87       -3.92      3.92 o
   8  11   1      250.99      226.84     19.49 o
  -8 -11  -1      255.40      303.24     27.03 o
   8  11   2      190.00      161.12     15.77 o
  -8 -11  -2      191.87      164.64     14.69 o
   8  11   3      107.93       94.22     11.75 o
  -8 -11  -3      111.80      105.98     10.19 o
   8  11   4       15.35       14.59      4.31 o
  -8 -11  -4       14.86       14.89      3.92 o
   8  11   5      176.54      177.87     16.75 o
  -8 -11  -5      178.62      169.64     16.75 o
   8  12   0       57.93       58.77     10.19 o
   8  12   1       80.32       65.13      9.89 o
  -8 -12  -1       77.31       63.37      8.72 o
   8  12   2       47.44       45.84      7.93 o
  -8 -12  -2       48.71       57.49      9.11 o
  -8 -12  -3      159.09      135.55     21.45 o
   9   0   1       76.28       62.19      4.31 o
   9   0   2     1054.52     1051.43     31.44 o
   9   0   3       28.48       32.13      3.43 o
   9   0   4      238.76      224.19      8.42 o
   9   0   5       14.83       14.30      3.13 o
   9   0   6      231.21      212.83     11.07 o
   9   0   7      278.28      280.71     16.26 o
   9   0   8      180.85      182.96     15.28 o
   9   0   9        0.13        3.53      4.11 o
   9   0  10       86.83       84.13      9.79 o
   9   1   0      937.90      941.93     30.75 o
   9   1   1      268.14      254.65      9.01 o
  -9  -1  -1      269.34      253.87      9.21 o
   9   1   2        5.81        4.02      3.04 o
  -9  -1  -2        5.97        7.84      3.04 o
   9   1   3       99.81       91.68      5.48 o
  -9  -1  -3       99.60       92.95      5.00 o
   9   1   4      845.57      864.46     29.68 o
  -9  -1  -4      848.30      881.40     29.09 o
   9   1   5       35.13       40.94      4.21 o
  -9  -1  -5       35.31       41.92      3.72 o
   9   1   6      175.12      186.00     11.17 o
  -9  -1  -6      174.13      162.39      7.93 o
   9   1   7       25.96       22.82      4.31 o
  -9  -1  -7       25.99       21.65      4.02 o
   9   1   8      258.88      283.74     22.33 o
  -9  -1  -8      257.82      279.04     20.47 o
   9   1   9        7.80       10.48      3.82 o
  -9  -1  -9        7.96        8.23      3.82 o
   9   1  10      334.04      344.67     25.47 o
  -9  -1 -10      334.34      384.72     32.13 o
   9   2   0      133.10      133.89      7.05 o
   9   2   1        3.05        4.90      3.04 o
  -9  -2  -1        3.15       10.38      3.04 o
   9   2   2     1027.67     1041.93     34.28 o
  -9  -2  -2     1017.08     1043.50     30.75 o
   9   2   3       41.28       37.51      4.60 o
  -9  -2  -3       42.46       33.99      3.23 o
   9   2   4      374.37      370.72     14.59 o
  -9  -2  -4      372.53      357.10     12.63 o
   9   2   5       49.13       46.13      4.02 o
  -9  -2  -5       49.36       48.58      3.72 o
   9   2   6      256.48      244.96     14.59 o
  -9  -2  -6      260.12      250.74     12.05 o
   9   2   7       78.94       89.13      7.05 o
  -9  -2  -7       78.39       82.18      5.58 o
   9   2   8      103.75      111.85      9.70 o
  -9  -2  -8      101.86       96.38      8.13 o
   9   2   9       34.62       24.88      4.80 o
  -9  -2  -9       34.89       28.70      4.51 o
   9   2  10      101.74      117.83     10.87 o
  -9  -2 -10      103.48      124.59     12.73 o
   9   3   0     1012.34     1001.38     34.28 o
   9   3   1       42.91       32.13      4.21 o
  -9  -3  -1       43.01       32.13      4.21 o
   9   3   2       45.22       38.79      3.92 o
  -9  -3  -2       46.41       48.87      4.11 o
   9   3   3      153.04      150.25      7.44 o
  -9  -3  -3      152.86      146.33      7.15 o
   9   3   4      657.01      707.16     25.76 o
  -9  -3  -4      644.17      702.55     24.00 o
   9   3   5      101.53       94.12      6.66 o
  -9  -3  -5       98.30      102.74      6.37 o
   9   3   6      162.53      192.95     11.46 o
  -9  -3  -6      159.61      179.92      9.99 o
   9   3   7      161.80      145.94     12.44 o
  -9  -3  -7      163.67      153.97     11.17 o
   9   3   8      292.49      333.40     29.19 o
  -9  -3  -8      299.37      320.47     26.05 o
   9   3   9        2.98        6.27      4.02 o
  -9  -3  -9        2.58       -1.37      3.33 o
   9   3  10      177.33      193.73     16.85 o
  -9  -3 -10      181.15      211.66     18.22 o
   9   4   0      184.06      171.30      7.25 o
   9   4   1       10.92       10.58      3.72 o
  -9  -4  -1       11.88       10.28      3.72 o
   9   4   2      854.47      894.72     34.38 o
  -9  -4  -2      849.74      843.79     25.96 o
   9   4   3       14.92       14.10      4.21 o
  -9  -4  -3       15.03       13.32      3.04 o
   9   4   4      426.81      449.56     18.41 o
  -9  -4  -4      425.38      449.56     16.55 o
   9   4   5      248.49      252.79     17.14 o
  -9  -4  -5      249.07      249.95     13.03 o
   9   4   6      141.85      138.69     10.97 o
  -9  -4  -6      142.98      138.98      7.84 o
   9   4   7      201.63      222.82     19.39 o
  -9  -4  -7      200.28      200.98     14.01 o
   9   4   8       53.26       52.40      6.37 o
  -9  -4  -8       53.06       55.53      5.78 o
   9   4   9       12.75        6.76      4.41 o
  -9  -4  -9       13.36       14.79      3.82 o
   9   4  10      105.75       93.14     13.03 o
  -9  -4 -10      106.61      106.86     12.34 o
   9   5   0      730.84      774.93     28.01 o
   9   5   1      254.44      261.02     11.66 o
  -9  -5  -1      251.75      264.25     11.07 o
   9   5   2        2.68        2.45      3.43 o
  -9  -5  -2        2.53        5.88      3.13 o
   9   5   3       53.73       42.21      4.80 o
  -9  -5  -3       52.87       46.82      4.51 o
   9   5   4      585.05      605.59     29.68 o
  -9  -5  -4      585.80      636.05     29.38 o
   9   5   5      141.38      147.21      8.81 o
  -9  -5  -5      140.29      156.03      8.81 o
   9   5   6      146.62      156.81     13.12 o
  -9  -5  -6      148.03      162.88     10.97 o
   9   5   7       36.14       33.01      4.70 o
  -9  -5  -7       35.72       34.28      3.82 o
   9   5   8      216.80      225.76     22.43 o
  -9  -5  -8      215.78      231.44     18.12 o
   9   5   9       16.49       14.99      4.70 o
  -9  -5  -9       16.69       18.71      3.72 o
   9   6   0       42.60       37.12      4.51 o
   9   6   1       97.21       87.95      6.95 o
  -9  -6  -1      101.16       99.41      6.66 o
   9   6   2      565.04      610.29     32.03 o
  -9  -6  -2      565.41      620.67     29.58 o
   9   6   3       74.49       77.47      5.39 o
  -9  -6  -3       75.48       71.21      4.90 o
   9   6   4      130.67      121.74      7.35 o
  -9  -6  -4      130.80      135.95      8.13 o
   9   6   5        7.37        5.68      3.53 o
  -9  -6  -5        6.49        9.79      3.23 o
   9   6   6      377.26      381.79     27.82 o
  -9  -6  -6      381.86      387.86     23.90 o
   9   6   7       92.83       88.15      8.91 o
  -9  -6  -7       93.40       93.73      8.03 o
   9   6   8      151.06      115.08     11.26 o
  -9  -6  -8      150.76      143.98     10.68 o
   9   6   9       18.92       23.21      6.66 o
  -9  -6  -9       18.35       19.59      5.00 o
   9   7   0      241.49      252.79     12.44 o
   9   7   1      151.74      168.56     10.28 o
  -9  -7  -1      149.58      167.78      9.40 o
   9   7   2        8.89       13.61      3.62 o
  -9  -7  -2        9.11       12.44      3.33 o
   9   7   3        4.84        1.67      3.33 o
  -9  -7  -3        5.62        4.21      3.13 o
   9   7   4      520.33      517.83     35.06 o
  -9  -7  -4      520.96      593.44     37.32 o
   9   7   5       21.36       16.65      3.72 o
  -9  -7  -5       20.31       18.32      3.43 o
   9   7   6      106.46      111.36     10.28 o
  -9  -7  -6      109.08      117.73      9.70 o
   9   7   7       44.25       45.54      6.07 o
  -9  -7  -7       44.45       52.60      5.88 o
   9   7   8      161.83      130.36     15.48 o
  -9  -7  -8      162.33      139.67     11.26 o
   9   8   0      236.14      196.48     12.73 o
   9   8   1      255.11      256.12     17.63 o
  -9  -8  -1      254.54      260.24     16.75 o
   9   8   2      264.44      271.01     21.35 o
  -9  -8  -2      263.56      293.83     18.71 o
   9   8   3       66.33       64.35      6.86 o
  -9  -8  -3       65.37       67.58      5.88 o
   9   8   4      124.00      116.46     10.19 o
  -9  -8  -4      123.43      124.49      9.21 o
   9   8   5       14.66       10.68      3.43 o
  -9  -8  -5       15.63       14.01      3.62 o
   9   8   6      228.82      214.99     16.06 o
  -9  -8  -6      229.73      203.53     13.22 o
   9   8   7        1.85       -7.35      7.35 o
  -9  -8  -7        2.05        2.64      6.07 o
   9   9   0      351.99      309.41     26.05 o
   9   9   1       15.28       16.75      4.70 o
  -9  -9  -1       14.82       19.98      5.09 o
   9   9   2       51.47       41.33      6.56 o
  -9  -9  -2       51.89       48.87      6.27 o
   9   9   3       51.26       42.12      6.07 o
  -9  -9  -3       50.47       48.19      6.27 o
   9   9   4      320.63      327.43     32.13 o
  -9  -9  -4      316.76      381.10     36.92 o
   9   9   5       28.02       24.49      5.29 o
  -9  -9  -5       26.76       26.84      5.29 o
   9   9   6       31.23       26.44      7.25 o
  -9  -9  -6       30.81       24.39      8.03 o
   9  10   0       42.78       50.83      9.11 o
   9  10   1       29.12       17.83      5.48 o
  -9 -10  -1       30.26       30.66      6.27 o
   9  10   2      349.00      324.29     34.77 o
  -9 -10  -2      348.05      383.45     34.77 o
   9  10   3       27.43       13.52      6.86 o
  -9 -10  -3       28.17       24.68      6.27 o
   9  10   4      105.66       92.07     21.35 o
  10   0   0      796.58      816.27     64.15 o
  10   0   1       86.20       70.42      6.27 o
  10   0   2        1.51       -0.29      3.62 o
  10   0   3       38.05       27.62      3.92 o
  10   0   4      228.70      233.60     17.34 o
  10   0   5      113.68      109.21      9.40 o
  10   0   6      100.57       91.77      9.79 o
  10   0   7        8.06       18.22      4.51 o
  10   0   8      228.42      235.95     22.72 o
  10   1   0        4.06        8.81      4.21 o
  10   1   1        6.66        8.42      3.92 o
 -10  -1  -1        6.04        5.00      3.92 o
  10   1   2      421.73      433.21     28.01 o
 -10  -1  -2      420.76      407.35     21.94 o
  10   1   3      135.79      126.15      8.42 o
 -10  -1  -3      134.81      119.59      7.15 o
  10   1   4       34.56       34.57      4.80 o
 -10  -1  -4       36.11       38.69      4.51 o
  10   1   5       67.31       65.03      6.17 o
 -10  -1  -5       68.41       71.30      6.76 o
  10   1   6      128.03      126.94     12.24 o
 -10  -1  -6      129.58      121.84     11.75 o
  10   1   7       71.48       68.46      8.33 o
 -10  -1  -7       70.76       56.51      7.84 o
  10   1   8      203.73      193.34     20.67 o
 -10  -1  -8      205.43      218.61     21.35 o
  10   2   0     1126.40     1251.24     76.40 o
  10   2   1      130.12      116.65      8.52 o
 -10  -2  -1      128.76      134.48      9.60 o
  10   2   2       49.54       40.74      5.09 o
 -10  -2  -2       49.86       43.59      4.51 o
  10   2   3       60.14       47.60      4.80 o
 -10  -2  -3       57.66       52.40      5.09 o
  10   2   4      304.87      304.12     22.53 o
 -10  -2  -4      306.49      311.07     21.45 o
  10   2   5       67.06       49.85      5.68 o
 -10  -2  -5       66.41       60.53      5.68 o
  10   2   6       51.24       39.47      5.48 o
 -10  -2  -6       51.35       51.71      7.15 o
  10   2   7       28.29       23.02      4.51 o
 -10  -2  -7       28.69       33.99      6.37 o
  10   2   8      150.98      144.27     16.55 o
 -10  -2  -8      150.89      162.88     14.59 o
  10   3   0        7.09        2.74      4.11 o
  10   3   1       24.25       21.55      4.41 o
 -10  -3  -1       22.23       18.32      4.11 o
  10   3   2      459.18      462.10     28.99 o
 -10  -3  -2      457.97      467.78     24.98 o
  10   3   3      230.86      214.79     16.06 o
 -10  -3  -3      228.23      249.56     18.41 o
  10   3   4       77.70       66.41      6.86 o
 -10  -3  -4       75.97       67.78      5.97 o
  10   3   5      102.99       90.50      8.72 o
 -10  -3  -5      102.13       95.30      8.13 o
  10   3   6       84.36       82.86     10.48 o
 -10  -3  -6       85.96       74.73      8.42 o
  10   3   7       67.54       61.12      7.54 o
 -10  -3  -7       70.06       74.93      8.13 o
  10   3   8      142.32      139.77     20.67 o
 -10  -3  -8      141.48      163.66     24.09 o
  10   4   0      706.54      792.56     58.96 o
  10   4   1      196.62      208.23     18.22 o
 -10  -4  -1      192.63      191.97     14.40 o
  10   4   2       19.54       15.08      3.92 o
 -10  -4  -2       19.41       12.54      3.62 o
  10   4   3      140.00      141.92     12.24 o
 -10  -4  -3      136.55      162.39     12.05 o
  10   4   4      151.84      124.29     10.19 o
 -10  -4  -4      151.76      145.15      9.70 o
  10   4   5       89.97       83.55      9.01 o
 -10  -4  -5       89.02       90.99      7.84 o
  10   4   6       98.10       80.61      9.40 o
 -10  -4  -6       96.88       70.03      7.25 o
  10   4   7       13.51       14.30      4.51 o
 -10  -4  -7       13.86       10.48      4.21 o
  10   5   0        4.50        4.11      3.53 o
  10   5   1       34.91       42.21      6.07 o
 -10  -5  -1       36.56       41.63      5.78 o
  10   5   2      315.24      327.92     25.76 o
 -10  -5  -2      307.46      307.06     19.69 o
  10   5   3      114.34      105.88      9.60 o
 -10  -5  -3      113.01      128.80     10.38 o
  10   5   4       43.72       29.19      4.70 o
 -10  -5  -4       44.60       44.86      5.00 o
  10   5   5       18.96       24.00      4.90 o
 -10  -5  -5       19.01       13.61      3.04 o
  10   5   6      103.39       91.58      9.89 o
 -10  -5  -6      106.39       85.41      7.35 o
  10   5   7       31.37       14.30      7.64 o
 -10  -5  -7       31.65       35.95      9.70 o
  10   6   0      511.33      534.68     44.07 o
  10   6   1       45.94       52.99      6.66 o
 -10  -6  -1       45.80       49.07      5.88 o
  10   6   2       64.63       56.51      6.66 o
 -10  -6  -2       65.08       57.10      6.07 o
  10   6   3       19.86       10.77      4.21 o
 -10  -6  -3       21.22       20.76      4.21 o
  10   6   4      202.02      200.69     22.82 o
 -10  -6  -4      201.90      221.16     17.83 o
  10   6   5       39.60       41.14      6.17 o
 -10  -6  -5       40.50       33.69      4.80 o
  10   6   6       62.60       41.04      9.60 o
 -10  -6  -6       65.35       53.18      9.40 o
  10   7   0      166.54      176.20     16.36 o
  10   7   1        9.15        5.48      4.21 o
 -10  -7  -1        8.02        6.76      3.82 o
  10   7   2      312.31      281.00     30.46 o
 -10  -7  -2      310.90      224.59     18.12 o
  10   7   3      129.69       95.59      9.11 o
 -10  -7  -3      133.20      127.43      9.79 o
  10   7   4       51.81       45.45      6.46 o
 -10  -7  -4       53.87       41.14      5.39 o
  10   8   0      562.03      538.60     49.07 o
  10   8   1       57.52       52.99      7.64 o
 -10  -8  -1       59.41       67.97     10.09 o
  10   8   2      134.51      118.41     14.50 o
 -10  -8  -2      134.39      157.69     21.84 o
  10   8   3       18.35       19.69      7.54 o
 -10  -8  -3       17.31        7.84      7.54 o
  11   0   1      233.62      218.71     22.72 o
  11   0   2       18.47       24.29      6.46 o
  11   0   3      177.54      194.42     23.02 o
  11   0   4       61.76       71.50     10.97 o
  11   0   5       25.24       30.56     11.17 o
  11   1   0       36.33       36.83      5.88 o
  11   1   1       70.71       71.89      9.30 o
 -11  -1  -1       71.00       79.92     10.58 o
  11   1   2       39.92       26.93      7.74 o
 -11  -1  -2       40.15       35.65      6.46 o
  11   1   3      147.06      138.49     14.59 o
 -11  -1  -3      148.25      161.22     15.96 o
  11   1   4       75.07       71.21     11.95 o
 -11  -1  -4       75.27       97.16     12.34 o
  11   1   5      190.16      258.57     50.93 o
 -11  -1  -5      192.55      214.40     39.08 o
  11   2   0       20.13       14.40      5.29 o
  11   2   1      119.63       82.18      9.40 o
 -11  -2  -1      120.44      115.18     12.73 o
  11   2   2      148.90      162.98     18.81 o
 -11  -2  -2      150.02      183.16     21.45 o
  11   2   3      255.25      237.51     25.47 o
 -11  -2  -3      257.17      265.33     24.39 o
  11   2   4       47.16       62.39     16.75 o
 -11  -2  -4       47.83       50.54     10.28 o
  11   3   0       20.33       24.39      5.78 o
  11   3   1       77.79       68.66      8.81 o
 -11  -3  -1       77.93       79.43      9.70 o
  11   3   2        7.43        2.74      4.70 o
 -11  -3  -2        7.39       10.58      6.17 o
  11   3   3       82.56       82.18     11.95 o
 -11  -3  -3       81.72       84.04     10.09 o
  11   3   4      178.97      184.23     35.06 o
 -11  -3  -4      180.43      226.45     45.05 o
  11   4   0       13.35       12.44      4.90 o
  11   4   1      175.54      150.64     13.42 o
 -11  -4  -1      173.04      155.63     18.32 o
  11   4   2       70.20       56.42      7.84 o
 -11  -4  -2       73.49       66.31      9.89 o
  11   4   3      230.14      190.31     24.78 o
 -11  -4  -3      224.30      182.86     28.40 o
  11   5   0        4.34        0.78      9.50 o
 -11  -5  -1       97.17      102.55     15.87 o
 
